# Supplementary material for: Evolutionary dynamics of host specialization in wood-decay fungi
Source: BMC Evol Biol. 2018 Aug 3;18:119. doi: 10.1186/s12862-018-1229-7 (PMC6091043; doi:10.1186/s12862-018-1229-7)
Supplement: Supplementary file 2 — The alignment used in maximum likelihood analyses. (FAS 43500 kb) [file 12862_2018_1229_MOESM2_ESM.fas]

>Fomitopsis_pinicola
--------------------------------------------------------------------------------------------------------------------------------------------------------------------------------------------------------------------------------------------------------------------------------------------------------------------------------------------------------------------------------------------------------------------------------------------------------------------------------------------------------------------------------------------------------------------------------------------------------------------------------------------------------------------------------------------------------------------------------------------------------------------------------------------------------------------------------------------------------------------------------------------------------------------------------------------------------------------------------------------------------------------------------------------------------------------------------------------------------------------------------------------------------------------------------------------------------------------------------------------------------------------------------------------------------------------------------------------------------------------------------------------------------------------------------------------------------------------------------------------------------------------------------------------------------------------------------------------------------------------------------------------------------------------------------------------------------------------------------t---------------gccttgg--tc-a---------------tttagagg----aagtaa-------------aagt---------------------------------------------c---gt----------aa---c-ca-g-----------------------g-tt------tcc----g-t--a--g-gt-g-aacctgcgga-----aggat------------ca-tt-a--a-----tg-a------------------------------------------a-----t-t--------------ctgaa------------------------------------------aggg-g-t-----t-g-t-------------a-gct----g-g----c----c---------------c---------------tt---------------------------------------------tcgttt---gag-c-----------------gg------------------cat--gt----------gcacg-----------c---------------c---------c-t---------------------------------------------------g------------------atc--------------------------------------------att-atcc--a-----------------------------tc-tc---ac----a-cac---------------c----------t-gtgca-c-a-------------------------------------tac--------------------------t------gta------------------------g-------------g---------------------------------------------------------------------------------------------------------------------t-c----------------------gg------------------------------------cttttga-ttgga----------------------g-------tggg---gtcttcat------------------cg-actctgctt---------------------------------ttagttg-gggc-------------------------ct----------------------------------------------------------------------------------------------------------------tcc--------tat------------------------g--------------------t---------------t-------------t--------------------ta---tcac---------aca------------ct------a-ct---t-cag---t-tt--------aaa------------------gaat-g-----------t-c------ctc---------------------------tt---------------gcgtcta-------------------------------a----cgc----at-tt--------------a-------a-a---t------acaactttcagcaacggatctcttggctctcgcatcgatgaagaacgcagcgaaa-tgcgataagtaatgtgaattgcaga-attcagtgaatcatcgaatctttgaacgcaccttgcgctcctt-ggtatt-ccgaggagcatgcctg--tttgagtgtcatg-gaattct-c------aa-----c-t--c-t------------at-----ttgc----------ttt----t-----------------------gtgaata------------g---a-------------g-------------ct-t--g-----------ga-c-tt-ggagg---------------g-----------tttat--t----gc-cg-g-t--------------------------------ac--------ct-----------------g---------------tga-tc--------------gg-ct-cc-tctt-gaatgcat--------------ta-g-ctcg-aa----------------------------ccttt--t-------------------tgt------------gg-atc-----ag-ctt--atcg-------------g-tg-tgataa--------a-----a-t-------------gt-----cta----------cg------ccg--------------------tt----------------------------------------a-ctg-----------------tg-a-ag---------ca-------------------------------t--------------atatat-at-----------------------------------------------------------------------------------------att-c-ggc-t----------------t-------ccaag---------------------------t-c-----g--------------------------------t------------------------------------------------------------------------------------------------------------------------------------------------------------------------------------------------------------------------------------------------------------------------------------cc-----------ttc-----------------------------acggga-----ca-a-----------------------------------------------------------------------------------------------------------------taact-tt-ga----------------cct-t-------tg------------a-cctcaa--atc-a-g-------------gtaggat--ta-ccc--------gctgaa-------------------------------------------------------------------------------------------------------c-ttaag-catatcaat-aag--cggagga-----------------------------------------------------------------------------------------------------aaag---------------------------------------------------------aaact--aaca---aggattcccc----tagta-------------------------------------------ac-------tgcg--------------ag-tgaag-c-ggg-aaaag-ctc-aaa------------tt-t---------------------aaaat-ct-ggcgg-t-c--tt--tggcc-----gt-ccgag-ttgtagt-c-----------------------------------------------t-ggagaa--gtgct-t-t-ccgcg-ctg--gaccgt------gtac-aagtctcttgga-acagagcgtcatagaggg----tgagaatcccgtctttgacacggactac---cagt-gc-tt--tgtgatgtgctctcaaagagtcgagttgt---ttgggaatgcagctcaaaatgggtggtaaattccatctaaagctaaatattggcgagagaccgatagcgaacaag------------taccgtgagggaaaga---tgaaaagcactttggaaagagagttaaacagtacgtgaaattgc----tgaaagggaaa-cgcttgaa---gtcagtcgcgttggccaggactcagc------cttg--ct-t-----tt--gc---ttggtgcatt------------ttct-ggtt-gacgggcc--agcatcgattttgaccgctgga-----------aaa-aggttaggggaatgtggcac---cttc----gggtgt-----gttatagccct-tagtc-gca-tacagtggttgggatcgaggac-----cgca--gcacgccttta-----tggcc-gggg--ttc--gcccac-g-tt-cgtgcttaggatgctggcgtaatggctttaaacgacccgtcttgaaacacggaccaaggagtctaacatgcctgcgagtgtttgggtg--gaaaaccc-gagcgcgtaatgaaagtgaa---agttgagatccctgtcg-tggggagcatcgacgcccggacctgaac-ttcggtgatggatctgcggtagagcatgtatgttgggacccgaaagatggtgaactatgcctgaatagggtgaagccagaggaaactctggtggaggctcgtagcgattctgacgtgcaaatcgatcgtcaaatttgggtata-----------ggggcgaaagactaatcgaaccatctagtagctggttcct-------------------------------------------------------------------------------------------------------------------------------------------------------------------------------------------------------------------------------------------------------------------------------------------------------------------------------------------------------------------------------------------------------------------------------------------------------------------------------------------------------------------------------------------------------------------------------------------------------------------------------------------------------------------------------------------------------------------------------------------------------------------------------------------------------------------------------------------------------------------------------------------------------------------------------------------------------------------------------------------------------------------------------------------------------------------------------------------------------------------------------------------------------------------------------------------------------------------------------------------------------------------------------------------------------------------------------------------------------------------------------------------------------------------------------------------------------------------------------------------------------------------------------------------------------------------------------------------------------------------------------------------------------------------------------------------------------------------------------------------------------------------------------------------------------------------------------------------------------------------------------------------------------------------------------------------------------------------------------------------------------------------------------------------------------------------------------------------------------------------------------------------------------------------------------cttggtcatttagaggaagtaaaag--tcgtaccaa-ggtttccgtaggtgaacctgcggaaggatc-a-tt------------aatg-aat-----------tctga--aaga-ggg--------------tt-g-tagctg----gccgtttcgttt---gagcggca---tgtgcacgccctgatcat-------------tatcc-atctca-------cacacctg-tgcacat-ac-tgtaggtcggc---------------------------------ttttgatt-------------------------------------------ggagtggggtcttcatcgactc--------------------------------tgcttttagttggggcctt--------------------------------------------------cc-tatgttttatctca-----------------cactacttca-gtttaaagaatgtc-----------------------ctcttgcgtctaac-----------------------gcacttaaatacaact-----------ttcagcaacggatctcttggctctcgc--------atcgatgaagaacgcagcgaaatgcgataagtaatgtgaattgcaga-att-cagtgaatcatcgaatcttt-----gaacgcaccttgcgctccttggtatt-ccgaggagcatgcctg--tttgagtgtcatgg--aattctc-aac-t------c-ta-tttgcttttt--------------------attgtgaatagagcttg------g-act-t-ggaggt------tta--tt--------gccggta-cct-gt----gatttg--------atgacggctcctct-tgaatgc-------------attag-----------------ctcgaacttt----------------tgtg---gat-cagcttat------------------------cgg------tgtgat-aaa------tgtcta---------------cgc--------------------------cgtta------------------------------------------------------------------------------------------------gctgtgaagcatatt------------------------------------------------gcgtctttttgacgtgatattcg-gc-ttcc-------aatcgtccttcgt--c------aacggg---acaata---------------------------------------actttg------------------------------accttctgacctcaaa--tc-aggtaggat-tacc---------cgctg-aacttaagcatatcaata------agcggaggaaaag-aaactaac-a-aggattcccctagtaactgcgagtgaagcgggaaaagctcaaatttaaaatctgg-c-g--gt--c-t-t--t--ggccgt-ccgagttgtagtctggagaagtgctt-tccgc-gctggaccgtgtacaagtctcttgga-acagagcgt-catagagggtgagaatcccgtctttg--ac--acgg-a-cta-c--cagtg-c-tt-tgtgatgtgctctcaaagagtcgagttgtttgggaatgcagctcaaaatgggtggtaaattccatctaaagctaaatattggcgagagaccgatagcgaacaagtaccgtgagggaaagatgaaaagcactttggaaagagagttaaacagtacgtgaaattgctgaaagggaaacgcttgaagt-cagtcgcgttgg-cc-aggactc-agc--ctt--------g----c---tta--t---t-t------------gcttggtgcattttct-gg--t-t-g-acgggccagcatcgatttt-gac-cgctggaaaaagg-ttag-gg-gaatgtggca-cc---t--t----t----c---g-gggt--gtgtttatagcccttagtc-gc-atacagt-gg-ttgggatcg-ag-----gacc-gcagcacg---------------------c-ct----tt-a-t-ggcc-----gg----gg--------t-t--c---gcc-cacg--t-t---cgtgcttaggatgctggcgtaatggctttaaacgacccgtcttgaaacacggaccaaggagtctaacatgcctgcgagtgtttgggtgg--aaaa-cccgagcgcgtaatgaaagtg-aaa---gttgaga-tcc-ctgtcgt--ggggagcatcgacgcccggacctgaac-t-tcg-gtgatggatctgcggtagagcatgtatgttgggacccgaaagatggtgaactatgcctgaatagggtgaagccagaggaaactctggtggaggctcgtagcgattctgac-gtgcaaatcgatcgtcaaatttgggtataggggcgaaagactaatcgaaccat--------------------------------------------------------------------------------------------------------------------------------------------------------------------------------------------------------------------------------------------------------------------------------------------------------------------------------------------------------------------------------------------------------------------ctagtagctgg-----------------------------------------------------------------------------ttcctgccga----------------------------------------------------------------------------------------------agtttccctcaggat--------------agcagaaactcg---------------------------ta---------------------------t-cagattt------------------------------------------------------------------------------------------atgtggtaaagcgaatgattagaggccttggggttgaaacaaccttaacct--------attctcaaacttt--------------------aaatatgtaagaacaacccgtcacttga-ttggac-----cggt-tg-g-cgattg-a-g-agtttctagt-gggcca-tttttggtaagcagaactggcgatgcgggatgaaccgaacgcgaggttaaggtgccggaatacacgctcatc-agacaccacaaaaggtgttagttcatctagacagcaggacggtggccatgg-aag--tcggaatccgct-aaggagtgtgtaacaactcacct-g-ccg-aatgaactagccctg-aa--aa-t-gg-atggcg-c-tcaagcgtgtta-cccat-ac-ct---c-g-cc-gt-cagc-g-tt-gaagtgac-g-cgctgacgagtaggca-ggc-gtgga-gg-tc--agtgaagaagcct-aggcagtgatgc-tgg-----------------------------------------------------------------------------------------------------------------------------------------------------------------------------------------------------------------------------------------------------------------------------------------------------------------------------------------------------------------------------------------------------------------------------------------------------------------------------------tatcctc-------------------------------------------------------------------------------------------------------------------------------------------------------------------------------------------------------------------------------------------------------------------------------------------------------------------------------------------------------------------------------------------------------------------------------------------------------------------------------------------------------------------------------------------------------------------------------------------------------------------------------------------------------------------------------------------------------------------------------------------------------------------------------------------------------------------------------------------------------------------------------------------------------------------------------------------------------------------------------------------------------agcttgaa-----------ttcgtagtcat-atgcttgt-ctcaa-a-gattaa-gccatgc-atgt---ctaag-tataaa-caagtttgt--actgtgaaactgcgaattggctcattaaatcagttatagtttatttga--tggtacctt-gctacatggataactgtggtaat-tctagagctaatacatgcaat-caagccccgacttctggg-ag-gggtgta-tttattagataa--aaaaccaacgcggttc--gcc-gctcctttggtgattc-ataataacttctcgaatcgcatggccttg-tgccggcgatgc-ttcattcaaatatctgccctatcaactttcgatggt-aggatagaggcctaccatggtttcaacgg-gt-aacggggaataaggg-ttcg-attccggagag-ggagcctgagaaac-ggctacca-ca-tccaagga-a-ggcagcaggcgcgcaaattacccaatcccgacac---ggggaggtagtgacaataaataacaatatagggctcttt-tgggtcttataattggaatgag-tacaatttaaatccc-ttaacgagg-aacaattggagggcaagtctggtgccagcag-ccg-cggtaa-ttccag-ctcc-aatagcgtatattaaagttgttgcagttaaaaagctc-gtagttgaacttcagg-cctggccgggcggtctgcc--t-cacggta-tg--tac-tgtctgg-ctgggtcttacctcttggtg-ag-ccggcatgccctttactgg-gtgt--gt-cggggaacca-ggac-----------tttta---ccttgagaaaat-tagagtgttcaaa----------------------gcaggc-ctgtg-cccgaatacattagcatgg-aataataaaata-ggacgtgc-ggttcta-ttttgttggtttctag-agtcgccg--taatgatt-aatagggatagttgggggcattagtattcag--ttgctagaggtgaaattc-ttggatttaactgaag-a-ctaactattgcgaaagcatttgccaaggatg-ttttcattaatcaagaacgaaggttaggggatcgaaaacgatcagataccgttgtagtcttaacagtaaactatgccga-cta-gggatc-gggcg-acct-c-aa-ttttatgtgtcgc-tcggcacctt-acgagaaa-tcaaagt--------------------------------------------ctttgggttactggggggagt-atggtcg-caagg-ctgaaac-ttaaaggaat-----tgacgg-aaggg-caccacca-ggtgt-------------------------------------------------------------------------------------------------------------------------------------------------------------------------------------------------------------------------------------------------------------------------------------------------------------------------------------------------------------------------------------------------------------------------------------------------------------------------ggag-cctgcggcttaatttgactcaacac-ggggaaactca-ccaggtccagacatgactaggattgacagattgatagctctttcatga----ttttatgggtggtggtgcatggcc-gttcttagttggtggagtgattt-gtctggttaattccgataacgaacgagacc-ttaacctgcttaatag-----ccaggccggc-ttt-tgctggtcgccg-gcttcttagag-ggactgtca---gtgtctaactgacggaag-tttgaggcaataacaggtctgtgatg-cccttagatgttctgggccgcacg--cgcg-ctacactg-acagagccagcgag-tt-ttt-ttt-ccttggccggaaggt--ctgggtaatctt-gtgaaactctgtcgtgctggggatagagcattgcaattat-------tgctcttcaacgaggaatacct-agtaagcgtg-agtcatcag-ctcgcgttgattacgt-ccctgccctttgtacacaccgcccg-tcgctacta-ccgattg-aat-ggctta-gtgaggtcttggg-attggcttc-ggggagccggcaac-ggcatccctg--ttgctgagaacttgat-caaa-ctt-ggtcatctagaggaagtaaaag----tc-gt-aacaa---------------------------------------ggtttccgtag---------gtgaacc-t-gcggaagg-----------------------------------------------------------------------atcattaat-------------------------------------------------------------------------------------------------------------------------------------------------------------------------------------------------------------------------------------------------------------------------------------------------------------------------------------------------------------------------------------------------------------------------------------------------------------------------------------------------------------------------------------------------------------------------------------------------------------------------------------------------------------------------------------------------------------------------------------------------------------------------------------------------------------------------------------------------------------------------------------------------------------------------------------------------------------------------------------------------------------------------------------------------------------------------------------------------------------------------------------------------------------------------------------------------------------------------------------------------------------------------------------------------------------------------------------------------------------------------------------------------------------------------------------------------------------------------------------------------------------------------------------------------------------------------------------------------------------------------------------------------------------------------------------------------------------------------------------------------------------------------------------------------------------------------------------------------------------cacccaggttcgt-----------------------------------ctttgtcctatcaatt---------ttggaccgaggtttcctaactccttc---------------------------------------------------------------------------------------------------ggtagg----------------------------------------------------------------------------------------------------------------tttca-tcgtgaaagtgaa-------------gaagattctggagtgtatctgcgtaaattgc----------------------------------------------ggcaggtt---gaaagtcagcagc--------------------------gtgagt---ttgttcttt--------------------cc---tctactcgttt-cg--------ca-ccccaccac--------------cc-aattttctgggggct----------------------ctctccg-------------caccctt-ggagaaccccaagcc-----cgctctgcggtag-----------------------tc-ctcgac-aatc----------gaggcgttcttc-c-----------------------------------------------------------------g-cccg----g-atgagggag----------------------------------acgc-gc-------------------------g----------------ttttcggtcgct----tgat-cgccgc----------------------------------------------------gttga------------------------------------ccgctaca-c-ca------tt-c---------------ggcg-ctggt-------tggacccgcgg-tggc-----------------------------------gcggtgaaat-----------------gggggg-ctgag-------------------cgagatagt-gcgaa-aatg-------------ta----tgcgttgggatattg---------------------caca-------ccacgct-----------gcgatgga----------------tggtc-agacagcactc--------------------------------------------------actgtgacgcagat--------------------------------------agag-tggc-t---------------------tgtccca-t-ga------------------ccggcactt--------------------------ttta-ctc--gagttc-tgta------------g-----------------cccc----------ctgtcgcgatgcctgtcgt-atg-ctcgtc-------------gttgcgaatgctgcat--------------------------------------attatggctgtgcag------------------------------------------gtaatcatgaatctt-----------cgct----gacatcctca-------ttttatatctcgg---cactggtg--------atatt------tt-----------------------------------------catc-tccgaaacgaaca-------------------------------------------------ttgc---------------------------------------------------------gtgtcatcttgac-catgt------------------------aagtc-----ggacatggctttcaacgacaagataaagcacgttcgcg------acccgaaggcgcgaat-gcaagtcgtctgg--------aactactgcaa---agggaagatgacgtgcgaggcggatga---tct-----------caaggacgacgctgacgagaatgac--------------------ga------accgaag-----aaa---------------------ggccacggtggttg---------------tggcgctgcgcagccgcaaattcggaaagagggactgaagctcttcgtgcagtacaagagg----------------------------------------------------------------tcgaag-------gacgacgacgaggtt-------------------------------------------tg-----------------------------------------------------aatcttga---------------------------gcctgc--------ttcgtagaatattct-----a---------------------acctcct-----------------------tg-caggaag----------------------------------------------------------tgaaatcactacagcccgacaagcg-gttatttcctccgca---------------------------------------------------------------------------------------------------------------------------------------------------------------------------------------------------tgaagt--------------------------gtacacagccttgaagaagatc---------------------------------------------------------------------------------tccgatgcaga-----------------------------------------------------------cctacatttccttgg---------------------------------------------------------------------------------------------------------------------------------------------------------------------------------------------tctctcggaggactacgcg-------------cgcccggaatggatgattctgacggtc----------atgcccgtgccaccacct--------cctgtgcgcccaagtatcgcagtcgatggcggt---------------------------------------------------------acgatgcgtag-------------------tgaggacgatctgacttacaaattgggcgacatcatcaaggcgtcgcaaaacgtccgcagatgcgaacaggagggcgctccggcgca----------------------------------cgtcatcactgagtttgagcagcttcttcaggtgcg----------taactctttact-----------------------------------------------------------------------------------------------------------------------------------------------------------------------------------------------------------------------------------------------------------------------------------------------------------------------------------------------------------------------------------------------------------------------------------------------------------------------------------------------------------------------------------------------------------------------------------------------------------------------------------------------------------------------------------------------------------------gccgcatgacgg-tt-----------------------------------------------------------------------------------------------------------------------------------------------------------------------------------------------------------------------------------------------------------------------------------------------------------------------------------------------------------------------------------------------------------------------------------------------------------------------------------------------------------------------------------------------------------------------------------------------------------------------------------------------------------------------------------------------------------------------------------------------------------------------------------------------------------------------------------------------------------------------------------------------------------------------------------------------------------------------------------------------------------------------------------------------------------------------------------------------------------------------------------------------------------------------------------------------------------------------------------------------------------------------------------------------------------------------------------------------------------------------------------------------------------------------------------------------------------------------------------------------------------------------------------------------------------------------------------------------------------------------------------------------------------------------------------------------------------------------------------------------------------------------------------caatgctcaca-------------------------------------------------------------------------------------------------------------------------------------------------------------------------------------------------------------------------------------------------------------------------------------------------------------------------------------------------------------------------------------------------------------------------------------------------------------------------------------------------------------------------------------------------------------------------------------------------------------------------------------------------------------------------------------------------------------------------------------------------------------------------------------------------------------------------------------------------------------------------------------------------------------------------------------------------------------------------------------------------------------------------------------------------------------------------------------------------------------------------------------------------------------------------------------------------------------------------------------------------------------------------------------------------------------------------------------------------------------------------------------------------------------------------------------------------------------------------------------------------------------------------------------------------------------------------------------------------------------------------------------------------------------------------------------------------------------------------------------------------------------------------------------------------------------------------------------------------------------------------------------------------------------------------------------------------------------------------------------------------------------------------------------------------------------------tgctcgc------------caaccttttccgtatgctcttccggaagctcacaaaggacgtctaccggtacctgcagaaggtga-gcatttca--cactgcagc---------------------------------------------------agagtcaaccacataactgatgaca--------------------------agca---tg-cttagtgcgtggagacgcacaaggagttcaaccttaacctcgcggtgaagcacaataccatcaccaacgggctgaagtactccttggctacgggcaactggggagaccaaaagaagtcgatggcgtcgaaggccggtgtctcgcaggtgctgaacaggtacacatacgcctccacgctttcgcacttgcgtcgttgcaac------actccactcggacgagaag----gcaagattgcgaagccgcgtcagcttcacaacacccactggggtatggtctgtcccgccgagacgccggaaggacaagcttgcggtctcgtaaagaacctctccctcatgtcttgtatatccgtcggctcgctctccgcgcccgtcatc--gagttcctggaagagtggggtctggagtctttggaggag--------------aac-gc------gcactctgcgacgccctg-----tactaaggtcttcgtcaacggtgtctggatgggcgtacatcgcgacccagcgaacttggtcaagacgatcaagaagctgcgccggaaggacgacatcagtcctgaagtgtcagtcgtccgcgacattcgtgaacgggagctgcggctatacac----------------------tgatgccggccgtgtatgccgaccgcttttcattgtcgat---ga------ccagtcgctgctcctcacgaagca-gcacatccagtggctcagcaa---------------------------------tggca-----------------------------------------aggacgacgct----------------gacaac--------------------------------------------------------gacttcaa----------------------------------------gtgggattct--------------------------------------------ctcgtgaaaagc-ggtgtcgtcgagctgctcgacgcagaggaagaggagactgtcatgatctgcatgacaccggacgacctcgagacctc----------------gaggttgcagtcc-cag----------ggcgtcgacaccacagc------tgat---------ggcg------aattcgacc-c------cgctactcggttgaag------gca------ccgacgaacatccat----acttggacgcattgcgagattcaccccagcatgatcctcggtgtctgtgcgagtatcattcccttccccgatcataaccaggta---cgt----------------------------------gcagctgtaagac-----gcggg----atatgcatgagctgacaga--------tccgtag-tcccctcgtaatacttaccagtccgccatgggtaaacaagccatgggtatttacctcaccaacttcctggttcgcatggacactatggcga-acatcttatactatccgcagaagcctcttgctaccactcgttccatggagtacct--tcgcttccgagagctccccgctggccagaacgccatcgtagcgatcctttgctacagcggatacaaccaggaagattccgtcatcatgaaccagagttcaatcgatcgcggcc---------------ttttccgtagcatgtactacaggagttacatggatctcgagaagaagaacgg-tatacagcagctc--------gaaaagttcgagaagcctacccgcgagacgacccttcgtatgaagcacggtacttacgacaagctcgaggacgatggtctcatcgctcccggtactggtgtcaacggggaggacatcatcattggcaagaccgctcccatcccccccgacagcgaggaacttggacagcggacgcggaatcacacaagacgagacgtgtcgacaccgctcaagagcaccgaaagcggcatcatcgatcaggtgcttatcacgacaaacgcggaaggacagaagttcgtcaagatccgtgtacgttccacgcgtattcctcagatcggtgacaagttcgcgtcccgacacggtcaaaagggtaccattggtatcacgtaccgccaggaggacatgcccttcactgcagagggtatcacacccgatatcgtcatcaaccctcacgctattccgtcgcgtatgacgattggtcacttggtcgagtgcttgctctcgaaggtcgctaccctgatcggaaacgagggtgacgcaacaccattcacagatctcaccgttgactctgtatcgggtttccttcgacaacgaggttaccagtctcgaggtctcgaggtgatgtaccacggcca-cactggtcgcaagctacaagcccaggtctacctcgggcctacgtactatcagcgtctcaagcacatggtagatgacaagatccattcgcgtgctcgtggacctgttcagatcctcacccggcaacctgtagagggtcgtagtcgtgacg--------------------------------------------------------------------------------------------------------------------------------------------------------------------------------------------------------------------------------------------------------------------------------------------------------------------------------------------------------------------------------------------------------------------gcgcctatcttaggttatttgaatattagtttaactaatttagcattatattctataatagtatta------agtctaataataagtattcactat---------------------------------------------------------------------------------------------gtgtct-------------------------------------------------------------------------------------------------------------------------------------------------------------------------------------------------------------------------------------------------------------------------------------------------------------------------------------------------------------------------------------------------------------------------------------------------------------------------------------------------------------------------------------------------------------------------------------------------------------------------------------------------------------------------------------------------------------------------------------------------------------------------------------------aataacgaaa---------------ataaaatagtaccttctaaatgg------------------------------------------------------------------------------------------------------------------------------------------------------------------------------------------------------------------------------------------------------------------------------------------------------------------------------------------------------------------------------------------------------------------------------------------------------------------------------------------------------------------------------------------------------------------------------------------------------------------------------------------------------------------------------------------------------------------------------------------------------------------------------------------------------------------tctattgctcttgaaagtttatttgcaagtattaattcaatggttaaagaacaattaggt------aaagaat------------------------------------------------------------------------------------------------------------------------------------------------------------------------------------------------------------------------------------------------------------------------------------------------------------------------------------------------------------------------------------------------------------------------------------------------------------------------------------------------------------------------------------------------------------------------------------------------------------------------------------------------------------------------------------------------------------------------------------------------------------------------------------------------------tatatttaccttttatatattctttattttttttcatattaatagcaaatttaacaggtaatgttccatattctttcacaataacaacatcaataatggtgtcaattggtttatctttcactattttaattgctgttactatattagctttatctatccataaattacatttcttctcattttttgttccttctggaacaccattggccttagtacctttattagttttaattgaattggtttcatatttagctagagctttttcattaggaataagattatttgctaatgtggtagcaggtcacactttaatgaaaattttagcaacattcttatatcaaatgttt------agtagtactttaattatagctactattactttaataccttttacaattttcttagctattattggtttagaattggctgtttctattattcaa-----------------------------------------------------------------------------------------------------------------------------------------------------------------------------------------------------------------------------------------------------------------------------------------------------------------------------------------------------------------------------------------------------------------------------------------------------------------------------------------------------------------------------------------------------------------------------------------------------------------------------------------------------------------------------------------------------------------------------------------------------------------------------------------------------------------------------------------------------------------------------------------------------------------------------------------------------------------------------------------------------------------------------------------------------------------------------------------------------------------------------------------------------------------------------------------------------------------------------------------------------------------------------------------------------------------------------------------------------------------------------------------------------------------------------------------------------------------------------------------------------------------------------------------------------------------------------------------------------------------------------------------------------------------------------------------------------------------------------------------------------------------------------------------------------------------------------------------------------------------------------------------------------------------------------------------------------------------------------------------------------------------------------------------------------------------------------------------------------------------------------------------------------------------------------------------------------------------------------------------------------------------gtcgattccggcaagtcgaccaccactggtcacttgatctacaagtgcggtggtatcgataagcg-taccatcgagaagttcgaaaaggaggccgctgagttgggcaaaggctccttcaagtatggtcagta-----tatgcgctcgcagatcgctatctcgtactgat--------------cgcgatcattccagcgtgggtgctcgacaagctcaaggccgagcgtgagcgtggtatcacgatcgacattgcg---------------------------------------------------------------ctttggaagttcgagacgccgaagtttgtggtcaccgtgagtagatcatctgccttgttgcgtagccgtcggctagatcaac-----------taattgcacattcgtgaaggtcatcgacgcccccggtcaccgtgacttcatcaagaatatgattaccggtacctcccagg-ctgactgcgctgttctcatcatcgccgc---cggtactgg-tgagttcgaggccggtatctccaaggacggtcaaactcgc-gagcacgcactccttgccttcaccctt--ggtg-tcaggcagctcattg-ttgccatcaacaagatggacaccaccaaggt---ttgtacagttgctcgaaccatcaattttcatg--ttgctgatgcgctttgc--------------------------------------------agtggagcgaggacc--gtttcaacgaaatcgtcaagg-agacgtcc-accttcatcaag-aaggtcggatacaacccgaa-ggctgtctc-cttcgtc-cccatctct-ggatggca-cggcgacaacatg-ttggaggagtctgc-caagta-agtgttgcagatggtc---------------agcggcatgg--cgtatctcctcattatatgcgctccgtgtagcatgccctggtacaagggct-ggaccaaagaaaccaaggctgg---tgtc---gtcaagggcaagaccc-tcctcg-acgctatcgacgctattgaacccccatctcgtccttctgacaagccctcccgtctccccctccaggatgtctacaagattggtggtatcgggacggtgcccgtcggtcgtgtcgagactggtatcatcaaggccggtatggtcgtcaccttcgcgccgtcgaacgtgaccaccgaagtcaagtcggttgagatgcatcacgagcagctcgagcagggtgtccccggtgacaacgtcgg--tttcaacgtcaagtacgtctgacttgtcg----agctttcgcatatggctcgttaacatgcacattcag---------------------------------gaacgtctcggtcaaggatatccgccgtggcaacgtcgcatccgactccaagaacgaccccgcaaaggaggctgcctctttcaacgcgcaggtcatcattctcaaccacccc-ggtcagatcggtgccggctacgcgcccgtcctcgactgccacaccgctcacattgcctgcaagttcgccgagctcatcgagaagatcgacaggcggacgggcaagtcgctcgaggcgtcgccgaagttcgtcaagtcgggtgatgcgtgcatcgctaagctcgtcccgagcaagccgct--------------------------------------------------------------gtgcgtg------------------------------------------------------gagtcctacaacg-agtac--------------------------------------------------------------------------------------------------------------------------------------------------------------------------------------------------------------------------------------------------------------------------------------------------------------------------------------------------------------------------------------------------------------------------------------------------------------------------------------------------------------------------------
>Pilatoporus_ibericus
--------------------------------------------------------------------------------------------------------------------------------------------------------------------------------------------------------------------------------------------------------------------------------------------------------------------------------------------------------------------------------------------------------------------------------------------------------------------------------------------------------------------------------------------------------------------------------------------------------------------------------------------------------------------------------------------------------------------------------------------------------------------------------------------------------------------------------------------------------------------------------------------------------------------------------------------------------------------------------------------------------------------------------------------------------------------------------------------------------------------------------------------------------------------------------------------------------------------------------------------------------------------------------------------------------------------------------------------------------------------------------------------------------------------------------------------------------------------------------------------------------------------------------------------------------------------------------------------------------------------------------------------------------------------------------------------------------------------------------------------------------------------------------gagg----aagtaa-------------aagt---------------------------------------------c---gt----------aa---c-aa-g-----------------------g-tt------tcc----g-t--a--g-gt-g-aacctgcgga-----aggat------------ca-tt-a--a-----tg-a------------------------------------------a-----t-t--------------ttgaa------------------------------------------aggg-g-t-----t-g-t-------------a-gct----g-g----c----c---------------g---------------tc---------------------------------------------tctttg---ggg-c-----------------gg------------------cat--gt----------gcacg-----------c---------------c---------c-t---------------------------------------------------g------------------atc--------------------------------------------act-atcc--a-----------------------------tc-tc---ac----a-cac---------------c----------t-gtgca-c-a-------------------------------------cac--------------------------t------gta------------------------g-------------g---------------------------------------------------------------------------------------------------------------------t-t----------------------gg------------------------------------cttgtga-tygga----------------------gc------tacr---gtcttcat------------------tg-actttgctc---------------------------------tggttgg-aggc-------------------------cc----------------------------------------------------------------------------------------------------------------tcc--------tat------------------------g--------------------t---------------a-------------t--------------------ya---tcac---------aaa------------ct------a-ct---t-cag---t-tt--------aaa------------------gaat-g-----------t-a------ctc---------------------------tt---------------gcgtcta-------------------------------a----cgc----at-tt--------------a-------a-a---t------acaactttcagcaacggatctcttggctctcgcatcgatgaagaacgcagcgaaa-tgcgataagtaatgtgaattgcaga-attcagtgaatcatcgaatctttgaacgcaccttgcgctcctt-ggtatt-ccgaggagcatgcctg--tttgagtgtcatg-gaaytct-c------aa-----c-t--c-t------------at-----ttgc----------ttt----t-----------------------gtgaata------------g---a-------------g-------------ct-t--g-----------ga-t-tt-gga-g---------------g-----------tttat--t----gc-tg-g-t--------------------------------ac--------tt-----------------g---------------tga-tc--------------gg-ct-cc-tctt-gaatgcat--------------ta-g-ctcg-aa----------------------------cc--t--t-------------------tgc------------gg-atc-----ag-c-t--atcg-------------g-tg-tgat-a--------a-----t-t-------------gt-----cta----------cg------ccg--------------------tt----------------------------------------g-cag-----------------tg-a-ag---------ca-------------------------------t--------------atcaat-gg-----------------------------------------------------------------------------------------gct-c-ggc-t----------------t-------ccaa----------------------------t-c-----g--------------------------------t------------------------------------------------------------------------------------------------------------------------------------------------------------------------------------------------------------------------------------------------------------------------------------cc-----------ttt-----------------------------actgga-----ca-a-----------------------------------------------------------------------------------------------------------------tgact-tt-ga----------------cct-c-------tg------------a-cctcaa--atc-a-g-------------gtaggat--ta-ccc--------gctgaa-------------------------------------------------------------------------------------------------------c-ttaag-catatcaat-aag--cggagga-----------------------------------------------------------------------------------------------------aaag---------------------------------------------------------aaact--aaca---aggattcccc----tagta-------------------------------------------ac-------tgcg--------------ag-tgaag-c-ggg-aaaag-ctc-aaa------------tt-t---------------------aaaat-ct-ggcgg-t-c--tt--tggcc-----gt-ccgag-ttgtagt-c-----------------------------------------------t-ggagaa--gtgct-t-t-ccgcg-ctg--gaccgt------gtac-aagtctcttgga-acagagcgtcatagaggg----tgagaatcccgtctttgacacggactac---cagt-gc-tt--tgtgatgcgctctcaaagagtcgagttgt---ttgggaatgcagctcaaaatgggtggtaaattccatctaaagctaaatattggcgagagaccgatagcgaacaag------------taccgtgagggaaaga---tgaaaagcactttggaaagagagttaaacagtacgtgaaattgc----tgaaagggaaa-cgcttgaa---gtcagtcgcgttggccaggactcagc------cttg--ct-t-----ttc-gc---ttggtgcatt------------ttct-ggtt-gacgggcc--agcatcgattttgaccactgga-----------aaa-aggctaggggaatgtggcac---cttc----gggtgt-----gttatagccct-tagtc-aca-tacagtggttgggatcgaggac-----cgca--gcacgccttta-----tggcc-gggg--ttc--gcccac-g-tt-cgtgctyaggatgctggcgtaatggctttaaacgacccgtcttgaaacacggaccaaggagtctaacatgcctgcgagtgtttgggtg--gaaaaccc-gagcgcgtaatgaaagtgaa---agttgagatccctgtcg-tggggagcatcgacgcccggacctgaac-ttcggtgatggatctgcggtagagcatgtatgttgggacccgaaagatggtgaactatgcctgaatagggtgaagccagaggaaactctggtggaggctcgtagcgattctgacgtgcaaatcgatcgtcaaatttgggtata-----------ggggcgaaagactaatcgaaccatctagtagctggttcctgccgaagt-----------------------------------------------------------------------------------------------------------------------------------------------------------------------------------------------------------------------------------------------------------------------------------------------------------------------------------------------------------------------------------------------------------------------------------------------------------------------------------------------------------------------------------------------------------------------------------------------------------------------------------------------------------------------------------------------------------------------------------------------------------------------------------------------------------------------------------------------------------------------------------------------------------------------------------------------------------------------------------------------------------------------------------------------------------------------------------------------------------------------------------------------------------------------------------------------------------------------------------------------------------------------------------------------------------------------------------------------------------------------------------------------------------------------------------------------------------------------------------------------------------------------------------------------------------------------------------------------------------------------------------------------------------------------------------------------------------------------------------------------------------------------------------------------------------------------------------------------------------------------------------------------------------------------------------------------------------------------------------------------------------------------------------------------------------------------------------------------------------------------------------------------------------------------------------gaggaagtaaaag--tcgtaacaa-ggtttccgtaggtgaacctgcggaaggatc-a-tt------------aatg-aat-----------tttga--aagg-gg---------------tt-g-tagctg----gccgtctcttt---ggggcggca---tgtgcacgccctgatcac-------------tatcc-atctca-------cacacctg-tgcacac-ac-tgtaggttggc---------------------------------ttgtgaty------------------------------------------ggagctacrgtcttcattgactt--------------------------------tgctctggttggaggccct--------------------------------------------------cc-tatgtatyatcaca-----------------aactacttca-gtttaaagaatgta-----------------------ctcttgcgtctaac-----------------------gcatttaaatacaact-----------ttcagcaacggatctcttggctctcgc--------atcgatgaagaacgcagcgaaatgcgataagtaatgtgaattgcaga-att-cagtgaatcatcgaatcttt-----gaacgcaccttgcgctccttggtatt-ccgaggagcatgcctg--tttgagtgtcatgg--aaytctc-aac-t------c-ta-tttgctt------------------------ttgtgaatagagcttg------g-att-t-ggaggt------tta--tt--------gctggta-ctt-g-----tgat--------------cggctcctct-tgaatgc-------------attag-----------------ctcgaacctt----------------tgcg---gat-cagcta-t------------------------cgg------tgtgat-aat------tgtcta---------------cgc--------------------------cg-tt------------------------------------------------------------------------------------------------gcagtga--agca-----------------------------------------------------------tatcaatgggctcg-gc-ttcc-------aatcgtccttt------------actgg---acaatg---------------------------------------actttg------------------------------ac-ctctgacctcaaa--tc-aggtaggat-tacc---------cgctg-aacttaagcatatcaata------agcggaggaaaag-aaactaac-a-aggattcccctagtaactgcgagtgaagcgggaaaagctcaaatttaaaatctgg-c-g--gt--c-t-t--t--ggccgt-ccgagttgtagtctggagaagtgctt-tccgc-gctggaccgtgtacaagtctcttgga-acagagcgt-catagagggtgagaatcccgtctttg--ac--acgg-a-cta-c--cagtg-c-tt-tgtgatgcgctctcaaagagtcgagttgtttgggaatgcagctcaaaatgggtggtaaattccatctaaagctaaatattggcgagagaccgatagcgaacaagtaccgtgagggaaagatgaaaagcactttggaaagagagttaaacagtacgtgaaattgctgaaagggaaacgcttgaagt-cagtcgcgttgg-cc-aggactc-agc--ctt--------g----c----tt--t---t-c------------gcttggtgcattttct-gg--t-t-g-acgggccagcatcgatttt-gac-cactggaaaaagg-ctag-gg-gaatgtggca-cc---t--t----c----g---g-gtgt--g---ttatagcccttagtc-ac-atacagt-gg-ttgggatcg-ag-----gacc-gcagcacg---------------------c-ct----tt-a-t-ggcc-----gg----gg--------t-t--c---gcc-cacg--t-t---cgtgctyaggatgctggcgtaatggctttaaacgacccgtcttgaaacacggaccaaggagtctaacatgcctgcgagtgtttgggtgg--aaaa-cccgagcgcgtaatgaaagtg-aaa---gttgaga-tcc-ctgtcgt--ggggagcatcgacgcccggacctgaac-t-tcg-gtgatggatctgcggtagagcatgtatgttgggacccgaaagatggtgaactatgcctgaatagggtgaagccagaggaaactctggtggaggctcgtagcgattctgac-gtgcaaatcgatcgtcaaatttgggtataggggcgaaagactaatcgaaccat--------------------------------------------------------------------------------------------------------------------------------------------------------------------------------------------------------------------------------------------------------------------------------------------------------------------------------------------------------------------------------------------------------------------ctagtagctgg-----------------------------------------------------------------------------ttcctgccga----------------------------------------------------------------------------------------------agt---------------------------------------------------------------------------------------------------------------------------------------------------------------------------------------------------------------------------------------------------------------------------------------------------------------------------------------------------------------------------------------------------------------------------------------------------------------------------------------------------------------------------------------------------------------------------------------------------------------------------------------------------------------------------------------------------------------------------------------------------------------------------------------------------------------------------------------------------------------------------------------------------------------------------------------------------------------------------------------------------------------------------------------------------------------------------------------------------------------------------------------------------------------------------------------------------------------------------------------------------------------------------------------------------------------------------------------------------------------------------------------------------------------------------------------------------------------------------------------------------------------------------------------------------------------------------------------------------------------------------------------------------------------------------------------------------------------------------------------------------------------------------------------------------------------------------------------------------------------------------------------------------------------------------------------------------------------------------------------------------------------------------------------------------------------------------------------------------------------------------------------------------------------------------------------------------------------------------------------------------------------------------------------------------------------------------------------------------------------------------------------------------------------------------------------------------------------------------------------------------------------------------------------------------------------------------------------------------------------------------------------------------------------------------------------------------------------------------------------------------------------------------------------------------------------------------------------------------------------------------------------------------------------------------------------------------------------------------------------------------------------------------------------------------------------------------------------------------------------------------------------------------------------------------------------------------------------------------------------------------------------------------------------------------------------------------------------------------------------------------------------------------------------------------------------------------------------------------------------------------------------------------------------------------------------------------------------------------------------------------------------------------------------------------------------------------------------------------------------------------------------------------------------------------------------------------------------------------------------------------------------------------------------------------------------------------------------------------------------------------------------------------------------------------------------------------------------------------------------------------------------------------------------------------------------------------------------------------------------------------------------------------------------------------------------------------------------------------------------------------------------------------------------------------------------------------------------------------------------------------------------------------------------------------------------------------------------------------------------------------------------------------------------------------------------------------------------------------------------------------------------------------------------------------------------------------------------------------------------------------------------------------------------------------------------------------------------------------------------------------------------------------------------------------------------------------------------------------------------------------------------------------------------------------------------------------------------------------------------------------------------------------------------------------------------------------------------------------------------------------------------------------------------------------------------------------------------------------------------------------------------------------------------------------------------------------------------------------------------------------------------------------------------------------------------------------------------------------------------------------------------------------------------------------------------------------------------------------------------------------------------------------------------------------------------------------------------------------------------------------------------------------------------------------------------------------------------------------------------------------------------------------------------------------------------------------------------------------------------------------------------------------------------------------------------------------------------------------------------------------------------------------------------------------------------------------------------------------------------------------------------------------------------------------------------------------------------------------------------------------------------------------------------------------------------------------------------------------------------------------------------------------------------------------------------------------------------------------------------------------------------------------------------------------------------------------------------------------------------------------------------------------------------------------------------------------------------------------------------------------------------------------------------------------------------------------------------------------------------------------------------------------------------------------------------------------------------------------------------------------------------------------------------------------------------------------------------------------------------------------------------------------------------------------------------------------------------------------------------------------------------------------------------------------------------------------------------------------------------------------------------------------------------------------------------------------------------------------------------------------------------------------------------------------------------------------------------------------------------------------------------------------------------------------------------------------------------------------------------------------------------------------------------------------------------------------------------------------------------------------------------------------------------------------------------------------------------------------------------------------------------------------------------------------------------------------------------------------------------------------------------------------------------------------------------------------------------------------------------------------------------------------------------------------------------------------------------------------------------------------------------------------------------------------------------------------------------------------------------------------------------------------------------------------------------------------------------------------------------------------------------------------------------------------------------------------------------------------------------------------------------------------------------------------------------------------------------------------------------------------------------------------------------------------------------------------------------------------------------------------------------------------------------------------------------------------------------------------------------------------------------------------------------------------------------------------------------------------------------------------------------------------------------------------------------------------------------------------------------------------------------------------------------------------------------------------------------------------------------------------------------------------------------------------------------------------------------------------------------------------------------------------------------------------------------------------------------------------------------------------------------------------------------------------------------------------------------------------------------------------------------------------------------------------------------------------------------------------------------------------------------------------------------------------------------------------------------------------------------------------------------------------------------------------------------------------------------------------------------------------------------------------------------------------------------------------------------------------------------------------------------------------------------------------------------------------------------------------------------------------------------------------------------------------------------------------------------------------------------------------------------------------------------------------------------------------------------------------------------------------------------------------------------------------------------------------------------------------------------------------------------------------------------------------------------------------------------------------------------------------------------------------------------------------------------------------------------------------------------------------------------------------------------------------------------------------------------------------------------------------------------------------------------------------------------------------------------------------------------------------------------------------------------------------------------------------------------------------------------------------------------------------------------------------------------------------------------------------------------------------------------------------------------------------------------------------------------------------------------------------------------------------------------------------------------------------------------------------------------------------------------------------------------------------------------------------------------------------------------------------------------------------------------------------------------------------------------------------------------------------------------------------------------------------------------------------------------------------------------------------------------------------------------------------------------------------------------------------------------------------------------------------------------------------------------------------------------------------------------------------------------------------------------------------------------------------------------------------------------------------------------------------------------------------------------------------------------------------------------------------------------------------------------------------------------------------------------------------------------------------------------------------------------------------------------------------------------------------------------------------------------------------------------------------------------------------------------------------------------------------------------------------------------------------------------------------------------------------------------------------------------------------------------------------------------------------------------------------------------------------------------------------------------------------------------------------------------------------------------------------------------------------------------------------------------------------------------------------------------------------------------------------------------------------------------------------------------------------------------------------------------------------------------------------------------------------------------------------------------------------------------------------------------------------------------------------------------------------------------------------------------------------------------------------------------------------------------------------------------------------------------------------------------------------------------------------------------------------------------------------------------------------------------------------------------------------------------------------------------------------------------------------------------------------------------------------------------------------------------------------------------------------------------------------------------------------------------------------------------------------------------------------------------------------------------------------------------------------------------------------------------------------------------------------------------------------------------------------------------------------------------------------------------------------------------------------------------------------------------------------------------------------------------------------------------------------------------------------------------------------------------------------------------------------------------------------------------------------------------------------------------------------------------------------------------------------------------------------------------------------------------------------------------------------------------------------------------------------------------------------------------------------------------------------------------------------------------------------------------------------------------------------------------------------------------------------------------------------------------------------------------------------------------------------------------------------------------------------------------------------------------------------------------------------------------------------------------------------------------------------------------------------------------------------------------------------------------------------------------------------------------------------------------------------------------------------------------------------------------------------------------------------------------------------------------------------------------------------------------------------------------------------------------------------------------------------------------------------------------------------------------------------------------------------------------------------------------------------------------------------------------------------------------------------------------------------------------------------------------------------------------------------------------------------------------------------------------------------------------------------------------------------------------------------------------------------------------------------------------------------------------------------------------------------------------------------------------------------------------------------------------------------------------------------------------------------------------------------------------------------------------------------------------------------------------------------------------------------------------------------------------------------------------------------------------------------------------------------------------------------------------------------------------------------------------------------------------------------------------------------------------------------------------------------------------------------------------------------------------------------------------------------------------------------------------------------------------------------------------------------------------------------------------------------------------------------------------------------------------------------------------------------------------------------------------------------------------------------------------------------------------------------------------------------------------------------------------------------------------------------------------------------------------------------------------------------------------------------------------------------------------------------------------------------------------------------------------------------------------------------------------------------------------------------------------------------------------------------------------------------------------------------------------------------------------------------------------------------------------------------------------------------------------------------------------------------------------------------------------------------------------------------------------------------------------------------------------------------------------------------------------------------------------------------------------------------------------------------------------------------------------------------------------------------------------------------------------------------------------------------------------------------------------------------------------------------------------------------------------------------------------------------------------------------------------------------------------------------------------------------------------------------------------------------------------------------------------------------------------------------------------------------------------------------------------------------------------------------------------------------------------------------------------------------------------------------------------------------------------------------------------------------------------------------------------------------------------------------------------------------------------------------------------------------------------------------------------------------------------------------------------------------------------------------------------------------------------------------------------------------------------------------------------------------------------------------------------------------------------------------------------------------------------------------------------------------------------------------------------------------------------------------------------------------------------------------------------------------------------------------------------------------------------------------------------------------------------------------------------------------------------------------------------------------------------------------------------------------------------------------------------------------------------------------------------------------------------------------------------------------------------------------------------------------------------------------------------------------------------------------------------------------------------------------------------------------------------------------------------------------------------------------------------------------------------------------------------------------------------------------------------------------------------------------------------------------------------------------------------------------------------------------------------------------------------------------------------------------------------------------------------------------------------------------------------------------------------------------------------------------------------------------------------------------------------------------------------------------------------------------------------------------------------------------------------------------------------------------------------------------------------------------------------------------------------------------------------------------------------------------------------------------------------------------------------------------------------------------------------------------------------------------------------------------------------------------------------------------------------------------------------------------------------------------------------------------------------------------------------------------------------------------------------------------------------------------------------------------------------------------------------------------------------------------------------------------------------------------------------------------------------------------------------------------------------------------------------------------------------------------------------------------------------------------------------------------------------------------------------------------------------------------------------------------------------------------------------------------------------------------------------------------------------------------------------------------------------------------------------------------------------------------------------------------------------------------------------------------------------------------------------------------------------------------------------------------------------------------------------------------------------------------------------------------------------------------------------------------------------------------------------------------------------------------------------------------------------------------------------------------------------------------------------------------------------------------------------------------------------------------------------------------------------------------------------------------------------------------------------------------------------------------------------------------------------------------------------------------------------------------------------------------------------------------------------------------------------------------------------------------------------------------------------------------------------------------------------------------------------------------------------------------------------------------------------------------------------------------------------------------------------------------------------------------------------------------------------------------------------------------------------------------------------------------------------------------------------------------------------------------------------------------------------------------------------------------------------------------------------------------------------------------------------------------------------------------------------------------------------------------------------------------------------------------------------------------------------------------------------------------------------------------------------------------------------------------------------------------------------------------------------------------------------------------------------------------------------------------------------------------------------------------------------------------------------------------------------------------------------------------------------------------------------------------------------------------------------------------------------------------------------------------------------------------------------------------------------------------------------------------------------------------------------------------------------------------------------------------------------------------------------------------------------------------------------------------------------------------------------------------------------------------------------------------------------------------------------------------------------------------------------------------------------------------------------------------------------------------------------------------------------
>Fomitopsis_palustris
--------------------------------------------------------------------------------------------------------------------------------------------------------------------------------------------------------------------------------------------------------------------------------------------------------------------------------------------------------------------------------------------------------------------------------------------------------------------------------------------------------------------------------------------------------------------------------------------------------------------------------------------------------------------------------------------------------------------------------------------------------------------------------------------------------------------------------------------------------------------------------------------------------------------------------------------------------------------------------------------------------------------------------------------------------------------------------------------------------------------------------------------------------------------------------------------------------------------------------------------------------------------------------------------------------------------------------------------------------------------------------------------------------------------------------------------------------------------------------------------------------------------------------------------------------------------------------------------------------------------------------------------------------------------------------------------------------------------------------------------------cttgg--tc-a---------------tttagagg----aagtaa-------------aagt---------------------------------------------c---gt----------aa---c-aa-g-----------------------g-tt------tcc----g-t--a--g-gt-g-aacctgcgga-----aggat------------ca-tt-a--a-----tg-a------------------------------------------a-----t-t--------------ttgaa------------------------------------------aggg-g-t-----t-g-t-------------a-gct----g-g----c----c---------------g---------------tc---------------------------------------------tctttg---ggg-c-----------------gg------------------cat--gt----------gcacg-----------c---------------c---------c-t---------------------------------------------------g------------------atc--------------------------------------------act-atcc--a-----------------------------tc-tc---ac----a-cac---------------c----------t-gtgca-c-a-------------------------------------cac--------------------------t------gta------------------------g-------------g---------------------------------------------------------------------------------------------------------------------t-t----------------------gg------------------------------------cttgtga-ttgga----------------------gt------taca---gtcttcat------------------tg-actttgctc---------------------------------tggttgg-aggc-------------------------cc----------------------------------------------------------------------------------------------------------------tcc--------tat------------------------g--------------------t---------------a-------------t--------------------ta---tcac---------aaa------------ct------a-ct---t-cag---t-tt--------aaa------------------gaat-g-----------t-a------ctc---------------------------tt---------------gcgtcta-------------------------------a----cgc----at-tt--------------a-------a-a---t------acaactttcagcaacggatctcttggctctcgcatcgatgaagaacgcagcgaaa-tgcgataagtaatgtgaattgcaga-attcagtgaatcatcgaatctttgaacgcaccttgcgctcctt-ggtatt-ccgaggagcatgcctg--tttgagtgtcatg-gaattct-c------aa-----c-t--c-t------------at-----ttgc----------ttt----t-----------------------gtgaata------------g---a-------------g-------------ct-t--g-----------ga-t-tt-gga-g---------------g-----------tttat--t----gc-tg-g-t--------------------------------ac--------tt-----------------g---------------tga-tc--------------gg-ct-cc-tctt-gaatgcat--------------ta-g-ctcg-aa----------------------------cc--t--t-------------------tgc------------gg-atc-----ag-c-t--atcg-------------g-tg-tgat-a--------a-----t-t-------------gt-----cta----------cg------ccg--------------------tt----------------------------------------g-cag-----------------tg-a-ag---------ca-------------------------------t--------------atcaat-gg-----------------------------------------------------------------------------------------gct-c-ggc-t----------------t-------ccaa----------------------------t-c-----g--------------------------------t------------------------------------------------------------------------------------------------------------------------------------------------------------------------------------------------------------------------------------------------------------------------------------cc-----------ttt-----------------------------actgga-----ca-a-----------------------------------------------------------------------------------------------------------------tgact-tt-ga----------------cct-t-------tg------------a-cctcaa--atc-a-g-------------gtaggat--ta-ccc--------gctgaa-------------------------------------------------------------------------------------------------------c-ttaag-catatcaat-aag--cggagga-----------------------------------------------------------------------------------------------------aaag---------------------------------------------------------aaact--aaca---aggattcccc----tagta-------------------------------------------ac-------tgcg--------------ag-tgaag-c-ggg-aaaag-ctc-aaa------------tt-t---------------------aaaat-ct-ggcgg-t-c--tt--tggcc-----gt-ccgag--tgtagt-c--------------------------------------------------gagaa--gtgct-t-t-ccgcg-ctg--gaccgt------gtacaaagtctcctaaa--------------------------------------------------------------------------------------------------------------------------------------------------------------------------------------------------------------------------------------------------------------------------------------------------------------------------------------------------------------------------------------------------------------------------------------------------------------------------------------------------------------------------------------------------------------------------------------------------------------------------------------------------------------------------------------------------------------------------------------------------------------------------------------------------------------------------------------------------------------------------------------------------------------------------------------------------------------------------------------------------------------------------------------------------------------------------------------------------------------------------------------------------------------------------------------------------------------------------------------------------------------------------------------------------------------------------------------------------------------------------------------------------------------------------------------------------------------------------------------------------------------------------------------------------------------------------------------------------------------------------------------------------------------------------------------------------------------------------------------------------------------------------------------------------------------------------------------------------------------------------------------------------------------------------------------------------------------------------------------------------------------------------------------------------------------------------------------------------------------------------------------------------------------------------------------------------------------------------------------------------------------------------------------------------------------------------------------------------------------------------------------------------------------------------------------------------------------------------------------------------------------------------------------------------------------------------------------------------------------------------------------------------------------------------------------------------------------------------------------------------------------------------------------------------------------------------------------------------------------------------------------------------------------------------------------------------------------------------------------------------------------------------------------------------------------------------------------------------------------------------------------------------------------------------------------------------------------------------------------------------------------------------------------------------------------------------------------------------------------------------------------------------------------------------------------------------------------------------------------------------------------------------------------------------------------------------------------------------------------------------------------------------------------------------------------------------------------------------------------------------------------------------------------------------------------------------------------------------------------------------------------------------------------------------------------------------------------------------------------------------------------------------------------------------------------------------------------------------------------------------------------------------------------------------------------------------------------------------------------------------------------------------------------------------------------------------------------------------------------------------------------------------------------------------------------------------------------------------------------------------------------------------------------------------------------------------------------------------------------------------------------------------------------------------------------ttaagcatatcaata------agcggaggaaaag-aaactaac-a-aggattcccctagtaactgcgagtgaagcgggaaaagctcaaatttaaaatctgg-c-g--gt--c-t-t--t--ggccgt-ccgagttgtagtctggagaagtgctt-tccgc-gctggaccgtgtacaagtctcttgga-acagagcgt-catagagggtgagaatcccgtctttg--ac--acgg-a-cta-c--cagtg-c-tt-tgtgatgcgctctcaaagagtcgagttgtttgggaatgcagctcaaaatgggtggtaaattccatctaaagctaaatattggcgagagaccgatagcgaacaagtaccgtgagggaaagatgaaaagcactttggaaagagagttaaacagtacgtgaaattgctgaaagggaaacgcttgaagt-cagtcgcgttgg-cc-aggactc-agc--ctt--------g----c----tt--t---t-c------------gcttggtgcattttct-gg--t-t-g-acgggccagcatcgatttt-gac-cactggaaaaagg-ctag-gg-gaatgtggca-cc---t--t----c----g---g-gtgt--g---ttatagcccttagtc-ac-atacagt-gg-ttgggatcg-ag-----gacc-gcagcacg---------------------c-ct----tt-a-t-ggcc-----gg----gg--------t-t--c---gcc-cacg--t-t---cgtgcttaggatgctggcgtaatggctttaaacgacccgtcttgaaacacggaccaaggagtctaacatgcctgcgagtgtttgggtgg--aaaa-cccgagcgcgtaatgaaagtg-aaa---gttgaga-tcc-ctgtcgt--ggggagcatcgacgcccggacctgaac-t-tcg-gtgatggatctgcggtagagcatgtatgttgggacccgaaagatggtgaactatgcctgaatagggtgaagccagaggaaactctggtggaggctcgtagcgattctgac-gtgcaaatcgatcgtcaaatttgggtataggggcgaaagactaatcgaaccat--------------------------------------------------------------------------------------------------------------------------------------------------------------------------------------------------------------------------------------------------------------------------------------------------------------------------------------------------------------------------------------------------------------------ctagtagctgg-----------------------------------------------------------------------------ttcctgccga--------------------------------------------------------------------------------------------------------------------------------------------------------------------------------------------------------------------------------------------------------------------------------------------------------------------------------------------------------------------------------------------------------------------------------------------------------------------------------------------------------------------------------------------------------------------------------------------------------------------------------------------------------------------------------------------------------------------------------------------------------------------------------------------------------------------------------------------------------------------------------------------------------------------------------------------------------------------------------------------------------------------------------------------------------------------------------------------------------------------------------------------------------------------------------------------------------------------------------------------------------------------------------------------------------------------------------------------------------------------------------------------------------------------------------------------------------------------------------------------------------------------------------------------------------------------------------------------------------------------------------------------------------------------------------------------------------------------------------------------------------------------------------------------------------------------------------------------------------------------------------------------------------------------------------------------------------------------------------------------------------------------------------------------------------------------------------------------------------------------------------------------------------------------------------------------------------------------------------------------------------------------------------------------------------------------------------------------------------------------------------------------------------------------------------------------------------------------------------------------------------------------------------------------------------------------------------------------------------------------------------------------------------------------------------------------------------------------------------------------------------------------------------------------------------------------------------------------------------------------------------------------------------------------------------------------------------------------------------------------------------------------------------------------------------------------------------------------------------------------------------------------------------------------------------------------------------------------------------------------------------------------------------------------------------------------------------------------------------------------------------------------------------------------------------------------------------------------------------------------------------------------------------------------------------------------------------------------------------------------------------------------------------------------------------------------------------------------------------------------------------------------------------------------------------------------------------------------------------------------------------------------------------------------------------------------------------------------------------------------------------------------------------------------------------------------------------------------------------------------------------------------------------------------------------------------------------------------------------------------------------------------------------------------------------------------------------------------------------------------------------------------------------------------------------------------------------------------------------------------------------------------------------------------------------------------------------------------------------------------------------------------------------------------------------------------------------------------------------------------------------------------------------------------------------------------------------------------------------------------------------------------------------------------------------------------------------------------------------------------------------------------------------------------------------------------------------------------------------------------------------------------------------------------------------------------------------------------------------------------------------------------------------------------------------------------------------------------------------------------------------------------------------------------------------------------------------------------------------------------------------------------------------------------------------------------------------------------------------------------------------------------------------------------------------------------------------------------------------------------------------------------------------------------------------------------------------------------------------------------------------------------------------------------------------------------------------------------------------------------------------------------------------------------------------------------------------------------------------------------------------------------------------------------------------------------------------------------------------------------------------------------------------------------------------------------------------------------------------------------------------------------------------------------------------------------------------------------------------------------------------------------------------------------------------------------------------------------------------------------------------------------------------------------------------------------------------------------------------------------------------------------------------------------------------------------------------------------------------------------------------------------------------------------------------------------------------------------------------------------------------------------------------------------------------------------------------------------------------------------------------------------------------------------------------------------------------------------------------------------------------------------------------------------------------------------------------------------------------------------------------------------------------------------------------------------------------------------------------------------------------------------------------------------------------------------------------------------------------------------------------------------------------------------------------------------------------------------------------------------------------------------------------------------------------------------------------------------------------------------------------------------------------------------------------------------------------------------------------------------------------------------------------------------------------------------------------------------------------------------------------------------------------------------------------------------------------------------------------------------------------------------------------------------------------------------------------------------------------------------------------------------------------------------------------------------------------------------------------------------------------------------------------------------------------------------------------------------------------------------------------------------------------------------------------------------------------------------------------------------------------------------------------------------------------------------------------------------------------------------------------------------------------------------------------------------------------------------------------------------------------------------------------------------------------------------------------------------------------------------------------------------------------------------------------------------------------------------------------------------------------------------------------------------------------------------------------------------------------------------------------------------------------------------------------------------------------------------------------------------------------------------------------------------------------------------------------------------------------------------------------------------------------------------------------------------------------------------------------------------------------------------------------------------------------------------------------------------------------------------------------------------------------------------------------------------------------------------------------------------------------------------------------------------------------------------------------------------------------------------------------------------------------------------------------------------------------------------------------------------------------------------------------------------------------------------------------------------------------------------------------------------------------------------------------------------------------------------------------------------------------------------------------------------------------------------------------------------------------------------------------------------------------------------------------------------------------------------------------------------------------------------------------------------------------------------------------------------------------------------------------------------------------------------------------------------------------------------------------------------------------------------------------------------------------------------------------------------------------------------------------------------------------------------------------------------------------------------------------------------------------------------------------------------------------------------------------------------------------------------------------------------------------------------------------------------------------------------------------------------------------------------------------------------------------------------------------------------------------------------------------------------------------------------------------------------------------------------------------------------------------------------------------------------------------------------------------------------------------------------------------------------------------------------------------------------------------------------------------------------------------------------------------------------------------------------------------------------------------------------------------------------------------------------------------------------------------------------------------------------------------------------------------------------------------------------------------------------------------------------------------------------------------------------------------------------------------------------------------------------------------------------------------------------------------------------------------------------------------------------------------------------------------------------------------------------------------------------------------------------------------------------------------------------------------------------------------------------------------------------------------------------------------------------------------------------------------------------------------------------------------------------------------------------------------------------------------------------------------------------------------------------------------------------------------------------------------------------------------------------------------------------------------------------------------------------------------------------------------------------------------------------------------------------------------------------------------------------------------------------------------------------------------------------------------------------------------------------------------------------------------------------------------------------------------------------------------------------------------------------------------------------------------------------------------------------------------------------------------------------------------------------------------------------------------------------------------------------------------------------------------------------------------------------------------------------------------------------------------------------------------------------------------------------------------------------------------------------------------------------------------------------------------------------------------------------------------------------------------------------------------------------------------------------------------------------------------------------------------------------------------------------------------------------------------------------------------------------------------------------------------------------------------------------------------------------------------------------------------------------------------------------------------------------------------------------------------------------------------------------------------------------------------------------------------------------------------------------------------------------------------------------------------------------------------------------------------------------------------------------------------------------------------------------------------------------------------------------------------------------------------------------------------------------------------------------------------------------------------------------------------------------------------------------------------------------------------------------------------------------------------------------------------------------------------------------------------------------------------------------------------------------------------------------------------------------------------------------------------------------------------------------------------------------------------------------------------------------------------------------------------------------------------------------------------------------------------------------------------------------------------------------------------------------------tgtggcctcgtcaagaacctctcgctcatgtcctgtatatccgttggctcactctctgcgcctgtcatc--gagttcttggaggagtggggtctcgagtctttggaggag--------------aat-gc------gcattcggcgacgccctg-----caccaaggtcttcgtcaatggtgtctggatgggtgtccatcgcgacccagcgaatctggtcaagacgytgaagaagctgcgtcggaaggacgatatcagtcctgaagtgtcggtcgttcgtgatatccgtgagcgagagttgcggttgtacac----------------------cgatgccggtcgtgtgtgccgaccgctgttcattgtcgag---ga------ccagacactactccttacaaagca-gcacatccagtggctcagcga---------------------------------tggcg-----------------------------------------aggatgacaat----------------caccat--------------------------------------------------------gacttcaa----------------------------------------gtgggattct--------------------------------------------ctggtgaagagt-ggtgtcgtcgaattactagacgcagaggaggaggagacggtcatgatctgcatgacgccggaggatctggagaactc----------------gaggttgcagtct-cag----------ggtgtagacacaacccc------tgag---------ggtg------acttcgacc-c------cgccacccggctcaag------gca------caaaccaatattcat----acttggacacactgcgagatccaccccagtatgatcctcggtgtctgtgcaagtatcatc---------------------------------------------------------------------------------------------------------------------------------------------------------------------------------------------------------------------------------------------------------------------------------------------------------------------------------------------------------------------------------------------------------------------------------------------------------------------------------------------------------------------------------------------------------------------------------------------------------------------------------------------------------------------------------------------------------------------------------------------------------------------------------------------------------------------------------------------------------------------------------------------------------------------------------------------------------------------------------------------------------------------------------------------------------------------------------------------------------------------------------------------------------------------------------------------------------------------------------------------------------------------------------------------------------------------------------------------------------------------------------------------------------------------------------------------------------------------------------------------------------------------------------------------------------------------------------------------------------------------------------------------------------------------------------------------------------------------------------------------------------------------------------------------------------------------------------------------------------------------------------------------------------------------------------------------------------------------------------------------------------------------------------------------------------------------------------------------------------------------------------------------------------------------------------------------------------------------------------------------------------------------------------------------------------------------------------------------------------------------------------------------------------------------------------------------------------------------------------------------------------------------------------------------------------------------------------------------------------------------------------------------------------------------------------------------------------------------------------------------------------------------------------------------------------------------------------------------------------------------------------------------------------------------------------------------------------------------------------------------------------------------------------------------------------------------------------------------------------------------------------------------------------------------------------------------------------------------------------------------------------------------------------------------------------------------------------------------------------------------------------------------------------------------------------------------------------------------------------------------------------------------------------------------------------------------------------------------------------------------------------------------------------------------------------------------------------------------------------------------------------------------------------------------------------------------------------------------------------------------------------------------------------------------------------------------------------------------------------------------------------------------------------------------------------------------------------------------------------------------------------------------------------------------------------------------------------------------------------------------------------------------------------------------------------------------------------------------------------------------------------------------------------------------------------------------------------------------------------------------------------------------------------------------------------------------------------------------------------------------------------------------------------------------------------------------------------------------------------------------------------------------------------------------------------------------------------------------------------------------------------------------------------------------------------------------------------------------------------------------------------------------------------------------------------------------------------------------------------------------------------------------------------------------------------------------------------------------------------------------------------------------------------------------------------------------------------------------------------------------------------------------------------------------------------------------------------------------------------------------------------------------------------------------------------------------------------------------------------------------------------------------------------------------------------------------------------------------------------------------------------------------------------------------------------------------------------------------------------------------------------------------------------------------------------------------------------------------------------------------------------------------------------------------------------------------------------------------------------------------------------------------------------------------------------------------------------------------------------------------------------------------------------------------------------------------------------------------------------------------------------------------------------------------------------------------------------------------------------------------------------------------------------------------------------------------------------------------------------------------------------------------------------------------------------------------------------------------------------------------------------------------------------------------------------------------------------------------------------------------------------------------------------------------------------------------------------------------------------------------------------------------------------------------------------------------------------------------------------------------------------------------------------------------------------------------------------------------------------------------------------------------------------------------------------------------------------------------------------------------------------------------------------------------------------------------------------------------------------------------------------------------------------------------------------------------------------------------------------------------------------------------------------------------------------------------------------------------------------------------------------------------------------------------------------------------------------------------------------------------------------------------------------------------------------------------------------------------------------------------------------------------------------------------------------------------------------------------------------------------------------------------------------------------------------------------------------------------------------------------------------------------------------------------------------------------------------------------------------------------------------------------------------------------------------------------------------------------------------------------------------------------------------------------------------------------------------------------------------------------------------------------------------------------------------------------------------------------------------------------------------------------------------------------------------------------------------------------------------------------------------------------------------------------------------------------------------------------------------------------------------------------------------------------------------------------------------------------------------------------------------------------------------------------------------------------------------------------------------------------------------------------------------------------------------------------------------------------------------------------------------------------------------------------------------------------------------------------------------------------------------------------------------------------------------------------------------------------------------------------------------------
>Fomitopsis_durescens
-----------------------------------------------------------------------------------------------------------------------------------------------------------------------------------------------------------------------------------------------------------------------------------------------------------------------------------------------------------------------------------------------------------------------------------------------------------------------------------------------------------------------------------------------------------------------------------------------------------------------------------------------------------------------------------------------------------------------------------------------------------------------------------------------------------------------------------------------------------------------------------------------------------------------------------------------------------------------------------------------------------------------------------------------------------------------------------------------------------------------------------------------------------------------------------------------------------------------------------------------------------------------------------------------------------------------------------------------------------------------------------------------------------------------------------------------------------------------------------------------------------------------------------------------------------------------------------------------------------------------------------------------------------------------------------------------------------------------------------------------------------------------------------------agcaa-------------ggg-----------------------------------------------------------------------------------------------------------------------------------------------------------------a-ct-t--a-----tg-a--------------------------------------------------t--------------tttga------------------------------------------aggg-g-t-----t-g-t-------------a-gct----g-g----c----c---------------g---------------tc---------------------------------------------tctctg--gggg-c-----------------gg------------------cat--gt----------gcacg-----------c---------------c---------c-t---------------------------------------------------g------------------atc--------------------------------------------act-atcc--a-----------------------------tc-tc---ac----a-cac---------------c----------t-gtgca-c-a-------------------------------------cac--------------------------t------gta------------------------g-------------g---------------------------------------------------------------------------------------------------------------------t-t----------------------gg------------------------------------cttgtga-ttgga----------------------gc------cacg---gtcttcat------------------tg-actttgctc---------------------------------tggttgg-aggc-------------------------cc----------------------------------------------------------------------------------------------------------------tcc--------tat------------------------g--------------------t---------------a-------------t--------------------ta---tcac---------aaa------------ct------a-ct---t-cag---t-tt--------aaa------------------gaat-g-----------t-a------ctc---------------------------tt---------------gcgtcta-------------------------------a----cgc----at-tt--------------g-------a-a---t------acaactttcagcaacggatctcttggctctcgcatcgatgaagaacgcagcgaaa-tgcgataagtaatgtgaattgcaga-attcagtgaatcatcgaatctttgaacgcaccttgcgctcctt-ggtatt-ccgaggagcatgcctg--tttgagtgtcatg-gaattct-c------aa-----c-t--c-t------------at-----ttgc----------ttt----t-----------------------gtgaata------------g---a-------------g-------------ct-t--g-----------ga-t-tt-ggagg---------------t-----------tttat--t----gc-tg-g-t--------------------------------ac--------tt-----------------g---------------tga-tc--------------gg-ct-cc-tctt-gaatgcat--------------ta-g-ctcg-aa----------------------------cc--t--t-------------------tgc------------gg-atc-----ag-t-t--atcg-------------g-tg-tgat-a--------a-----t-t-------------gt-----cta----------cg------ccg--------------------tt----------------------------------------g-cag-----------------tg-a-ag---------ca-------------------------------t--------------atcaat-gg-----------------------------------------------------------------------------------------gct-c-ggc-t----------------t-------ccaa----------------------------t-c-----g--------------------------------t------------------------------------------------------------------------------------------------------------------------------------------------------------------------------------------------------------------------------------------------------------------------------------cc-----------ttt-----------------------------actgga-----ca-a-----------------------------------------------------------------------------------------------------------------tgact-tt-ga----------------cct---------tg------------a-cctcaa--agc-a-g--------------------------------------------------------------------------------------------------------------------------------------------------------------------------------------------------------------------------------------------------------------------------------------------------------------------------------------------------------------------------------------------------------------------------------------------------------------------------------------------------------------------------------------------------------------------------------------------------------------------------------------------------------------------------------------------------------------------------------------------------------------------------------------------------------tagaacaaacggca----------------------------------------------------------------------------------------------------------------------------------------------------------------------------------------------------------------------------------------------------------------------------------------------------------------------------------------------------------------------------------------------------------------------------------------------------------------------------------------------------------------------------------------------------------------------------------------------------------------------------------------------------------------------------------------------------------------------------------------------------------------------------------------------------------------------------------------------------------------------------------------------------------------------------------------------------------------------------------------------------------------------------------------------------------------------------------------------------------------------------------------------------------------------------------------------------------------------------------------------------------------------------------------------------------------------------------------------------------------------------------------------------------------------------------------------------------------------------------------------------------------------------------------------------------------------------------------------------------------------------------------------------------------------------------------------------------------------------------------------------------------------------------------------------------------------------------------------------------------------------------------------------------------------------------------------------------------------------------------------------------------------------------------------------------------------------------------------------------------------------------------------------------------------------------------------------------------------------------------------------------------------------------------------------------------------------------------------------------------------------------------------------------------------------------------------------------------------------------------------------------------------------------------------------------------------------------------------------------------------------------------------------------------------------------------------------------------------------------------------------------------------------------------------------------------------------------------------------------------------------------------------------------------------------------------------------------------------------------------------------------------------------------------------------------------------------------------------------------------------------------------------------------------------------------------------------------------------------------------------------------------------------------------------------------------------------------------------------------------------------------------------------------------------------------------------------------------------------------------------------------------------------------------------------------------------------------------------------------------------------------------------------------------------------------------------------------------------------------------------------------------------------------------------------------------------------------------------------------------------------------------------------------------------------------------------------------------------------------------------------------------------------------------------------------------------------------------------------------------------------------------------------------------------------------------------------------------------------------------------------------------------------------------------------------------------------------------------------------------------------------------------------------------------------------------------------------------------------------------------------------------------------------------------------------------------------------agggccaa-gaactaac-a-aggattcccctagtaactgcgagtgaagcgggaaaagctcaaatttaaaatctgg-c-g--gt--c-t-t--t--ggccgt-ccgagttgtagtctggagaagtgctt-tccgc-gctggaccgtgtacaagtctcttgga-acagagcgt-catagagggtgagaatcccgtctttg--ac--acgg-a-cta-c--cagtg-c-tt-tgtgatgcgctctcaaagagtcgagttgtttgggaatgcagctcaaaatgggtggtaaattccatctaaagctaaatattggcgagagaccgatagcgaacaagtaccgtgagggaaagatgaaaagcactttggaaagagagttaaacagtacgtgaaattgctgaaagggaaacgcttgaagt-cagtcgcgttgg-cc-aggactc-agc--ctt--------g----c---ttt--t---t-t------------gcttggtgcattttct-gg--t-t-g-acgggccagcatcgatttt-gac-cactggaaaaagg-ctag-gg-gaatgtggca-cc---t--t----c----g---g-gtgt--g---ttatagcccttagtc-ac-atacagt-gg-ttgggatcg-ag-----gacc-gcagcacg---------------------c-ct----tt-a-t-ggcc-----gg----gg--------t-t--c---gcc-cacg--t-t---cgtgcttaggatgctggcgtaatggctttaaacgacccgtcttgaaacacggaccaaggagtctaacatgcctgcgagtgtttgggtgg--aaaa-cccgagcgcgtaatgaaagtg-aaa---gttgaga-tcc-ctgtcgt--ggggagcatcgacgcccggacctgaac-t-tcg-gtgatggatctgcggtagagcatgtatgttgggacccgaaagatggtgaactatgcctgaatagggtgaagccagaggaaactctggtggaggctcgtagcgattctgac-gtgcaaatcgatcgtcaaatttgggtataggggcgaaagactaatcgaaccat--------------------------------------------------------------------------------------------------------------------------------------------------------------------------------------------------------------------------------------------------------------------------------------------------------------------------------------------------------------------------------------------------------------------ctagtagctgg-----------------------------------------------------------------------------ttcctgccga----------------------------------------------------------------------------------------------agtttccctcaggat--------------agcagaaactcg---------------------------ta---------------------------t-cagattt------------------------------------------------------------------------------------------atgtggtaaagcgaatgattagaggccttggggttgaaacaaccttaacct--------attctcaaacttt--------------------aaatatgtaagaacaacccgtcacttga-ttggac-----cggt-tg-g-cgattg-a-g-agtttctagt-gggcca-tttttggtaagcagaactggcgatgcgggatgaaccgaacgcgaggttaaggtgccggaatacacgctcatc-agacaccacaaaaggtgttagttcatctagacagcaggacggtggccatgg-aag--tcggaatccgct-aaggagtgtgtaacaactcacct-g-ccg-aatgaactagccctg-aa--aa-t-gg-atggcg-c-tcaagcgtgtta-cccat-ac-ct---c-g-cc-gt-cagc-g-tt-gaagtgac-g-cgctgacgagtaggca-ggc-gtgga-gg-tc--agtgaagaagcct-aggcaggatcag-agg----------------------------------------------------------------------------------------------------------------------------------------------------------------------------------------------------------------------------------------------------------------------------------------------------------------------------------------------------------------------------------------------------------------------------------------------------------------------------------gctgcc-----------------------------------------------------------------------------------------------------------------------------------------------------------------------------------------------------------------------------------------------------------------------------------------------------------------------------------------------------------------------------------------------------------------------------------------------------------------------------------------------------------------------------------------------------------------------------------------------------------------------------------------------------------------------------------------------------------------------------------------------------------------------------------------------------------------------------------------------------------------------------------------------------------------------------------------------------------------------------------------------------------------------------------------------------------------------------------------------------------------------------------------------------------------------------------------------------------------------------------------------------------------------------------------------------------------------------------------------------------------------------------------------------------------------------------------------------------------------------------------------------------------------------------------------------------------------------------------------------------------------------------------------------------------------------------------------------------------------------------------------------------------------------------------------------------------------------------------------------------------------------------------------------------------------------------------------------------------------------------------------------------------------------------------------------------------------------------------------------------------------------------------------------------------------------------------------------------------------------------------------------------------------------------------------------------------------------------------------------------------------------------------------------------------------------------------------------------------------------------------------------------------------------------------------------------------------------------------------------------------------------------------------------------------------------------------------------------------------------------------------------------------------------------------------------------------------------------------------------------------------------------------------------------------------------------------------------------------------------------------------------------------------------------------------------------------------------------------------------------------------------------------------------------------------------------------------------------------------------------------------------------------------------------------------------------------------------------------------------------------------------------------------------------------------------------------------------------------------------------------------------------------------------------------------------------------------------------------------------------------------------------------------------------------------------------------------------------------------------------------------------------------------------------------------------------------------------------------------------------------------------------------------------------------------------------------------------------------------------------------------------------------------------------------------------------------------------------------------------------------------------------------------------------------------------------------------------------------------------------------------------------------------------------------------------------------------------------------------------------------------------------------------------------------------------------------------------------------------------------------------------------------------------------------------------------------------------------------------------------------------------------------------------------------------------------------------------------------------------------------------------------------------------------------------------------------------------------------------------------------------------------------------------------------------------------------------------------------------------------------------------------------------------------------------------------------------------------------------------------------------------------------------------------------------------------------------------------------------------------------------------------------------------------------------------------------------------------------------------------------------------------------------------------------------------------------------------------------------------------------------------------------------------------------------------------------------------------------------------------------------------------------------------------------------------------------------------------------------------------------------------------------------------------------------------------------------------------------------------------------------------------------------------------------------------------------------------------------------------------------------------------------------------------------------------------------------------------------------------------------------------------------------------------------------------------------------------------------------------------------------------------------------------------------------------------------------------------------------------------------------------------------------------------------------------------------------------------------------------------------------------------------------------------------------------------------------------------------------------------------------------------------------------------------------------------------------------------------------------------------------------------------------------------------------------------------------------------------------------------------------------------------------------------------------------------------------------------------------------------------------------------------------------------------------------------------------------------------------------------------------------------------------------------------------------------------------------------------------------------------------------------------------------------------------------------------------------------------------------------------------------------------------------------------------------------------------------------------------------------------------------------------------------------------------------------------------------------------------------------------------------------------------------------------------------------------------------------------------------------------------------------------------------------------------------------------------------------------------------------------------------------------------------------------------------------------------------------------------------------------------------------------------------------------------------------------------------------------------------------------------------------------------------------------------------------------------------------------------------------------------------------------------------------------------------------------------------------------------------------------------------------------------------------------------------------------------------------------------------------------------------------------------------------------------------------------------------------------------------------------------------------------------------------------------------------------------------------------------------------------------------------------------------------------------------------------------------------------------------------------------------------------------------------------------------------------------------------------------------------------------------------------------------------------------------------------------------------------------------------------------------------------------------------------------------------------------------------------------------------------------------------------------------------------------------------------------------------------------------------------------------------------------------------------------------------------------------------------------------------------------------------------------------------------------------------------------------------------------------------------------------------------------------------------------------------------------------------------------------------------------------------------------------------------------------------------------------------------------------------------------------------------------------------------------------------------------------------------------------------------------------------------------------------------------------------------------------------------------------------------------------------------------------------------------------------------------------------------------------------------------------------------------------------------------------------------------------------------------------------------------------------------------------------------------------------------------------------------------------------------------------------------------------------------------------------------------------------------------------------------------------------------------------------------------------------------------------------------------------------------------------------------------------------------------------------------------------------------------------------------------------------------------------------------------------------------------------------------------------------------------------------------------------------------------------------------------------------------------------------------------------------------------------------------------------------------------------------------------------------------------------------------------------------------------------------------------------------------------------------------------------------------------------------------------------------------------------------------------------------------------------------------------------------------------------------------------------------------------------------------------------------------------------------------------------------------------------------------------------------------------------------------------------------------------------------------------------------------------------------------------------------------------------------------------------------------------------------------------------------------------------------------------------------------------------------------------------------------------------------------------------------------------------------------------------------------------------------------------------------------------------------------------------------------------------------------------------------------------------------------------------------------------------------------------------------------------------------------------------------------------------------------------------------------------------------------------------------------------------------------------------------------------------------------------------------------------------------------------------------------------------------------------------------------------------------------------------------------------------------------------------------------------------------------------------------------------------------------------------------------------------------------------------------------------------------------------------------------------------------------------------------------------------------------------------------------------------------------------------------------------------------------------------------------------------------------------------------------------------------------------------------------------------------------------------------------------------------------------------------------------------------------------------------------------------------------------------------------------------------------------------------------------------------------------------------------------------------------------------------------------------------------------------------------------------------------------------------------------------------------------------------------------------------------------------------------------------------------------------------------------------------------------------------------------------------------------------------------------------------------------------------------------------------------------------------------------------------------------------------------------------------------------------------------------------------------------------------------------------------------------------------------------------------------------------------------------------------------------------------------------------------------------------------------------------------------------------------------------------------------------------------------------------------------------------------------------------------------------------------------------------------------------------------------------------------------------------------------------------------------------------------------------------------------------------------------------------------------------------------------------------------------------------------------------------------------------------------------------------------------------------------------------------------------------------------------------------------------------------------------------------------------------------------------------------------------------------------------------------------------------------------------------------------------------------------------------------------------------------------------------------------------------------------------------------------------------------------------------------------------------------------------------------------------------------------------------------------------------------------------------------------------------------------------------------------------------------------------------------------------------------------------------------------------------------------------------------------------------------------------------------------------------------------------------------------------------------------------------------------------------------------------------------------------------------------------------------------------------------------------------------------------------------------------------------------------------------------------------------------------------------------------------------------------------------------------------------------------------------------------------------------------------------------------------------------------------------------------------------------------------------------------------------------------------------------------------------------------------------------------------------------------------------------------------------------------------------------------------------------------------------------------------------------------------------------------------------------------------------------------------------------------------------------------------------------------------------------------------------------------------------------------------------------------------------------------------------------------------------------------------------------------------------------------------------------------------------------------------------------------------------------------------------------------------------------------------------------------------------------------------------------------------------------------------------------------------------------------------------------------------------------------------------------------------------------------------------------------------------------------------------------------------------------------------------------------------------------------------------------------------------------------------------------------------------------------------------------------------------------------------------------------------------------------------------------------------------------------------------------------------------------------------------------------------------------------------------------------------------------------------------------------------------------------------------------------------------------------------------------------------------------------------------------------------------------------------------------------------------------------------------------------------------------------------------------------------------------------------------------------------------------------------------------------------------------------------------------------------------------------------------------------------------------------------------------------------------------------------------------------------------------------------------------------------------------------------------------------------------------------------------------------------------------------------------------------------------------------------------------------------------------------------------------------------------------------------------------------------------------------------------------------------------------------------------------------------------------------------------------------------------------------------------------------------------------------------------------------------------------------------------------------------------------------------------------------------------------------------------------------------------------------------------------------------------------------------------------------------------------------------------------------------------------------------------------------------------------------------------------------------------------------------------------------------------------------------------------------------------------------------------------------------------------------------------------------------------------------------------------------------------------------------------------------------------------------------------------------------------------------------------------------------------------------------------------------------------------------------------------------------------------------------------------------------------------------------------------------------------------------------------------------------------------------------------------------------------------------------------------------------------------------------------------------------------------------------------------------------------------------------------------------------------------------------------------------------------------------------------------------------------------------------------------------------------------------------------------------------------------------------------------------------------------------------------------------------------------------------------------------------------------------------------------------------------------------------------------------------------------------------------------------------------------------------------------------------------------------------------------------------------------------------------------------------------------------------------------------------------------------------------------------------------------------------------------------------------------------------------------------------------------------------------------------------------------------------------------------------------------------------------------------------------------------------------------------------------------------------------------------------------------------------------------------------------------------------------------------------------------------------------------------------------------------------------------------------------------------------------------------------------------------------------------------------------------------------------------------------------------------------------------------------------------------------------------------------------------------------------------------------------------------------------------------------------------------------------------------------------------------------------------------------------------------------------------------------------------------------------------------------------------------------------------------------------------------------------------------------------------------------------------------------------------------------------------------------------------------------------------------------------------------------------------------------------------------------------------------------------------------------------------------------------------------------------------------------------------------------------------------------------------------------------------------------------------------------------------------------------------------------------------------------------------------------------------------------------------------------------------------------------------------------------------------------------------------------------------------------------------------------------------------------------------------------------------------------------------------------------------------------------------------------------------------------------------------------------------------------------------------------------------------------------------------------------------------------------------------------------------------------------------------------------------------------------------------------------------------------------------------------------------------------------------------------------------------------------------------------------------------------------------------------------------------------------------------------------------------------------------------------------------------------------------------------------------------------------------------------------------------------------------------------------------------------------------------------------------------------------------------------------------------------------------------------------------------------------------------------------------------------------------------------------------------------------------------------------------------------------------------------------------------------------------------------------------------------------------------------------------------------------------------------------------------------------------------------------------------------------------------------------------------------------------------------------------------------------------------------------------------------------------------------------------------------------------------------------------------------------------------------------------------------------------------------------------------------------------------------------------------------------------------------------------------------
>Fomitopsis_meliae
------------------------------------------------------------------------------------------------------------------------------------------------------------------------------------------------------------------------------------------------------------------------------------------------------------------------------------------------------------------------------------------------------------------------------------------------------------------------------------------------------------------------------------------------------------------------------------------------------------------------------------------------------------------------------------------------------------------------------------------------------------------------------------------------------------------------------------------------------------------------------------------------------------------------------------------------------------------------------------------------------------------------------------------------------------------------------------------------------------------------------------------------------------------------------------------------------------------------------------------------------------------------------------------------------------------------------------------------------------------------------------------------------------------------------------------------------------------------------------------------------------------------------------------------------------------------------------------------------------------------------------------------------------------------------------------------------------------------------------------------------------------------------tagagg----aagtaa-------------aagt---------------------------------------------c---gt----------aa---c-aa-g-----------------------g-tt------tcc----g-t--a--g-gt-g-aacctgcgga-----aggat------------ca-tt-a--a-----tg-a------------------------------------------a-----t-t--------------ctgaa------------------------------------------aggg-g-t-----t-g-t-------------t-gct----g-g----c----c---------------g---------------t-------------------------------------------------------cag-c-----------------gg------------------cat--gt----------gcacg-----------c---------------c---------c-t---------------------------------------------------g------------------atc--------------------------------------------att-atcc--a-----------------------------tc-tc---ac----a-cac---------------c----------t-gtgca-c-a-------------------------------------cac--------------------------t------gta------------------------g-------------g---------------------------------------------------------------------------------------------------------------------t-c----------------------gg------------------------------------tttgtgg-ctgga----------------------gg------ggca---ctctgtg------------------------tctgctt---------------------------------tggttgt-aggc-------------------------ct----------------------------------------------------------------------------------------------------------------tcc--------tat------------------------g--------------------t---------------t-------------t--------------------ta---ttac---------aaa------------ct------a-ct---t-cag---t-tt--------aaa------------------gaat-g-----------t-c------ctc---------------------------tt---------------gcgtcta-------------------------------a----cgc----at-tt--------------a-------a-a---t------acaactttcagcaacggatctcttggctctcgcatcgatgaagaacgcagcgaaa-tgcgataagtaatgtgaattgcaga-attcagtgaatcatcgaatctttgaacgcaccttgcgctcctt-ggtatt-ccgaggagcatgcctg--tttgagtgtcatg-gaattct-c------aa-----c-t--c-t------------at-----ttgc----------ttt----t-----------------------gtgaata------------g---a-------------g-------------ct-t--g-----------ga-c-tt-gga-g---------------g-----------tttat--t----gc-cg-g-ta------------------------------cac--------ct-----------------g---------------tga-tc--------------gg-ct-cc-tctt-gaatgcat--------------ta-g-ctcg-aa----------------------------cc--t--g-------------------tgt------------gg-atc-----ag-c-t--atcg-------------g-tg-tgat-a--------a-----t-t-------------gt-----cta----------cg------ccg--------------------tt----------------------------------------g-ctg-----------------tg-a-ag---------ca-------------------------------t--------------gttaatggg-----------------------------------------------------------------------------------------gat-c-ggc-t----------------t-------ctaa----------------------------t-c-----g--------------------------------t------------------------------------------------------------------------------------------------------------------------------------------------------------------------------------------------------------------------------------------------------------------------------------cc-----------tttta--------------------------cttggga-----ca-a-----------------------------------------------------------------------------------------------------------------tgact-tt-ga----------------cct-t-------tg------------a-cctcaa--atc-a-g-------------gtaggat--ta-ccc--------gctgaa-------------------------------------------------------------------------------------------------------c-ttaag-catatcaat-aag--cggagga------------------------------------------------------------------------------------------------------------------------------------------------------------------------------------------------------------------------------------------------------------------------------------------------------------------------------------------------------------------------------------------------------------------------------------------------------------------------------------------------------------------------------------------------------------------------------------------------------------------------------------------------------------------------------------------------------------------------------------------------------------------------------------------------------------------------------------------------------------------------------------------------------------------------------------------------------------------------------------------------------------------------------------------------------------------------------------------------------------------------------------------------------------------------------------------------------------------------------------------------------------------------------------------------------------------------------------------------------------------------------------------------------------------------------------------------------------------------------------------------------------------------------------------------------------------------------------------------------------------------------------------------------------------------------------------------------------------------------------------------------------------------------------------------------------------------------------------------------------------------------------------------------------------------------------------------------------------------------------------------------------------------------------------------------------------------------------------------------------------------------------------------------------------------------------------------------------------------------------------------------------------------------------------------------------------------------------------------------------------------------------------------------------------------------------------------------------------------------------------------------------------------------------------------------------------------------------------------------------------------------------------------------------------------------------------------------------------------------------------------------------------------------------------------------------------------------------------------------------------------------------------------------------------------------------------------------------------------------------------------------------------------------------------------------------------------------------------------------------------------------------------------------------------------------------------------------------------------------------------------------------------------------------------------------------------------------------------------------------------------------------------------------------------------------------------------------------------------------------------------------------------------------------------------------------------------------------------------------------------------------------------------------------------------------------------------------------------------------------------------------------------------------------------------------------------------------------------------------------------------------------------------------------------------------------------------------------------------------------------------------------------------------------------------------------------------------------------------------------------------------------------------------------------------------------------------------------------------------------------------------------------------------------------------------------------------------------------------------------------------------------------------------------------------------------------------------------------------------------------------------------------------------------------------------------------------------------------------------------------------------------------------------------------------------------------------------------------------------------------------------------------------------------------------------------------------------------------------------------------------------------------------------------------------------------------------------------------------------------------------------------------------------------------------------------------------------------------------------------------------------------------------------------------------------------------------taagcatatcaata------agcggaggaaaag-aaactaac-a-aggattcccctagtaactgcgagtgaagcgggaaaagctcaaatttaaaatctgg-c-g--gt--c-t-t--t--ggccgt-ccgagttgtagtctggagaagtgctt-tccgc-gctggaccgtgtacaagtctcttgga-acagagcgt-catagagggtgagaatcccgtctttg--ac--acgg-a-cta-c--cagtg-c-tt-tgtgatgcgctctcaaagagtcgagttgtttgggaatgcagctcaaaatgggtggtaaattccatctaaagctaaatattggcgagagaccgatagcgaacaagtaccgtgagggaaagatgaaaagcactttggaaagagagttaaacagtacgtgaaattgctgaaagggaaacgcttgaagt-cagtcgcgtcgg-cc-aggactc-agc--ctt--------g----c---ttt--t---t-t------------gcttggtgcattttct-gg--t-t-g-acgggccagcatcgatttt-gac-cgctggaaaaagg-ccag-gg-gaatgtggca-cc---t--t----c----g---g-gtgt--g---ttatagcccttagtc-ac-atacagt-gg-ttgggatcg-ag-----gacc-gcagcacg---------------------c-ct----tt-a-t-ggcc-----gg----gg--------t-t--c---gcc-cacg--t-t---cgtgcttaggatgctggcgtaatggctttaaacgacccgtcttgaaacacggaccaaggagtctaacatgcctgcgagtgtttgggtgg--aaaa-cccgagcgcgtaatgaaagtg-aaa---gttgaga-tcc-ctgtcgt--ggggagcatcgacgcccggacctgaac-t-tcg-gtgatggatctgcggtagagcatgtatgttgggacccgaaagatggtgaactatgcctgaatagggtgaagccagaggaaactctggtggaggctcgtagcgattctgac-gtgcaaatcgatcgtcaaatttgggtataggggcgaaagactaatcgaaccat--------------------------------------------------------------------------------------------------------------------------------------------------------------------------------------------------------------------------------------------------------------------------------------------------------------------------------------------------------------------------------------------------------------------ctagtagctgg-----------------------------------------------------------------------------ttcctgccg---------------------------------------------------------------------------------------------------------------------------------------------------------------------------------------------------------------------------------------------------------------------------------------------------------------------------------------------------------------------------------------------------------------------------------------------------------------------------------------------------------------------------------------------------------------------------------------------------------------------------------------------------------------------------------------------------------------------------------------------------------------------------------------------------------------------------------------------------------------------------------------------------------------------------------------------------------------------------------------------------------------------------------------------------------------------------------------------------------------------------------------------------------------------------------------------------------------------------------------------------------------------------------------------------------------------------------------------------------------------------------------------------------------------------------------------------------------------------------------------------------------------------------------------------------------------------------------------------------------------------------------------------------------------------------------------------------------------------------------------------------------------------------------------------------------------------------------------------------------------------------------------------------------------------------------------------------------------------------------------------------------------------------------------------------------------------------------------------------------------------------------------------------------------------------------------------------------------------------------------------------------------------------------------------------------------------------------------------------------------------------------------------------------------------------------------------------------------------------------------------------------------------------------------------------------------------------------------------------------------------------------------------------------------------------------------------------------------------------------------------------------------------------------------------------------------------------------------------------------------------------------------------------------------------------------------------------------------------------------------------------------------------------------------------------------------------------------------------------------------------------------------------------------------------------------------------------------------------------------------------------------------------------------------------------------------------------------------------------------------------------------------------------------------------------------------------------------------------------------------------------------------------------------------------------------------------------------------------------------------------------------------------------------------------------------------------------------------------------------------------------------------------------------------------------------------------------------------------------------------------------------------------------------------------------------------------------------------------------------------------------------------------------------------------------------------------------------------------------------------------------------------------------------------------------------------------------------------------------------------------------------------------------------------------------------------------------------------------------------------------------------------------------------------------------------------------------------------------------------------------------------------------------------------------------------------------------------------------------------------------------------------------------------------------------------------------------------------------------------------------------------------------------------------------------------------------------------------------------------------------------------------------------------------------------------------------------------------------------------------------------------------------------------------------------------------------------------------------------------------------------------------------------------------------------------------------------------------------------------------------------------------------------------------------------------------------------------------------------------------------------------------------------------------------------------------------------------------------------------------------------------------------------------------------------------------------------------------------------------------------------------------------------------------------------------------------------------------------------------------------------------------------------------------------------------------------------------------------------------------------------------------------------------------------------------------------------------------------------------------------------------------------------------------------------------------------------------------------------------------------------------------------------------------------------------------------------------------------------------------------------------------------------------------------------------------------------------------------------------------------------------------------------------------------------------------------------------------------------------------------------------------------------------------------------------------------------------------------------------------------------------------------------------------------------------------------------------------------------------------------------------------------------------------------------------------------------------------------------------------------------------------------------------------------------------------------------------------------------------------------------------------------------------------------------------------------------------------------------------------------------------------------------------------------------------------------------------------------------------------------------------------------------------------------------------------------------------------------------------------------------------------------------------------------------------------------------------------------------------------------------------------------------------------------------------------------------------------------------------------------------------------------------------------------------------------------------------------------------------------------------------------------------------------------------------------------------------------------------------------------------------------------------------------------------------------------------------------------------------------------------------------------------------------------------------------------------------------------------------------------------------------------------------------------------------------------------------------------------------------------------------------------------------------------------------------------------------------------------------------------------------------------------------------------------------------------------------------------------------------------------------------------------------------------------------------------------------------------------------------------------------------------------------------------------------------------------------------------------------------------------------------------------------------------------------------------------------------------------------------------------------------------------------------------------------------------------------------------------------------------------------------------------------------------------------------------------------------------------------------------------------------------------------------------------------------------------------------------------------------------------------------------------------------------------------------------------------------------------------------------------------------------------------------------------------------------------------------------------------------------------------------------------------------------------------------------------------------------------------------------------------------------------------------------------------------------------------------------------------------------------------------------------------------------------------------------------------------------------------------------------------------------------------------------------------------------------------------------------------------------------------------------------------------------------------------------------------------------------------------------------------------------------------------------------------------------------------------------------------------------------------------------------------------------------------------------------------------------------------------------------------------------------------------------------------------------------------------------------------------------------------------------------------------------------------------------------------------------------------------------------------------------------------------------------------------------------------------------------------------------------------------------------------------------------------------------------------------------------------------------------------------------------------------------------------------------------------------------------------------------------------------------------------------------------------------------------------------------------------------------------------------------------------------------------------------------------------------------------------------------------------------------------------------------------------------------------------------------------------------------------------------------------------------------------------------------------------------------------------------------------------------------------------------------------------------------------------------------------------------------------------------------------------------------------------------------------------------------------------------------------------------------------------------------------------------------------------------------------------------------------------------------------------------------------------------------------------------------------------------------------------------------------------------------------------------------------------------------------------------------------------------------------------------------------------------------------------------------------------------------------------------------------------------------------------------------------------------------------------------------------------------------------------------------------------------------------------------------------------------------------------------------------------------------------------------------------------------------------------------------------------------------------------------------------------------------------------------------------------------------------------------------------------------------------------------------------------------------------------------------------------------------------------------------------------------------------------------------------------------------------------------------------------------------------------------------------------------------------------------------------------------------------------------------------------------------------------------------------------------------------------------------------------------------------------------------------------------------------------------------------------------------------------------------------------------------------------------------------------------------------------------------------------------------------------------------------------------------------------------------------------------------------------------------------------------------------------------------------------------------------------------------------------------------------------------------------------------------------------------------------------------------------------------------------------------------------------------------------------------------------------------------------------------------------------------------------------------------------------------------------------------------------------------------------------------------------------------------------------------------------------------------------------------------------------------------------------------------------------------------------------------------------------------------------------------------------------------------------------------------------------------------------------------------------------------------------------------------------------------------------------------------------------------------------------------------------------------------------------------------------------------------------------------------------------------------------------------------------------------------------------------------------------------------------------------------------------------------------------------------------------------------------------------------------------------------------------------------------------------------------------------------------------------------------------------------------------------------------------------------------------------------------------------------------------------------------------------------------------------------------------------------------------------------------------------------------------------------------------------------------------------------------------------------------------------------------------------------------------------------------------------------------------------------------------------------------------------------------------------------------------------------------------------------------------------------------------------------------------------------------------------------------------------------------------------------------------------------------------------------------------------------------------------------tgtggtcttgtcaagaacctctcgctcatgtcatgtatctccgtcggctcgctctccgcacccgtcatc--gagttcttggaggagtggggtctcgagtctttagaggaa--------------aac-gc------acattctgcgacgccctg-----caccaaggtcttcgtcaatggtgtctggatgggtgtacatcgcgaccctgcgaacttggtcaaaacgatcaagaagctgcgccggaaagacgacattagtcctgaggtgtcggtcgtccgtgatatccgtgagcgagagctgcggttgtacac----------------------tgacgccggtcgtgtatgccggccgctgtttatcgtcgag---ga------ccagacactactcctcacgaagca-gcacatccagtggctcagcga---------------------------------tggca-----------------------------------------aggatgatgct----------------aaaaac--------------------------------------------------------gagttcaa----------------------------------------gtgggactca--------------------------------------------ctggtcaagagt-ggtgtcgtcgaactgctcgatgcggaggaggaggagacggttatgatctgcatgacgccggaggacctggagaactc----------------gaggctgcaatcg-cag----------ggtgtcgacactaccac------tgat---------ggcg------agttcgatc-c------tgccgcgcggttgaag------gcg------ccaacaaacatccat----acctggacgcactgcgagatccatcccagcatgatcctcggtgtctgcgcgagtatcatt---------------------------------------------------------------------------------------------------------------------------------------------------------------------------------------------------------------------------------------------------------------------------------------------------------------------------------------------------------------------------------------------------------------------------------------------------------------------------------------------------------------------------------------------------------------------------------------------------------------------------------------------------------------------------------------------------------------------------------------------------------------------------------------------------------------------------------------------------------------------------------------------------------------------------------------------------------------------------------------------------------------------------------------------------------------------------------------------------------------------------------------------------------------------------------------------------------------------------------------------------------------------------------------------------------------------------------------------------------------------------------------------------------------------------------------------------------------------------------------------------------------------------------------------------------------------------------------------------------------------------------------------------------------------------------------------------------------------------------------------------------------------------------------------------------------------------------------------------------------------------------------------------------------------------------------------------------------------------------------------------------------------------------------------------------------------------------------------------------------------------------------------------------------------------------------------------------------------------------------------------------------------------------------------------------------------------------------------------------------------------------------------------------------------------------------------------------------------------------------------------------------------------------------------------------------------------------------------------------------------------------------------------------------------------------------------------------------------------------------------------------------------------------------------------------------------------------------------------------------------------------------------------------------------------------------------------------------------------------------------------------------------------------------------------------------------------------------------------------------------------------------------------------------------------------------------------------------------------------------------------------------------------------------------------------------------------------------------------------------------------------------------------------------------------------------------------------------------------------------------------------------------------------------------------------------------------------------------------------------------------------------------------------------------------------------------------------------------------------------------------------------------------------------------------------------------------------------------------------------------------------------------------------------------------------------------------------------------------------------------------------------------------------------------------------------------------------------------------------------------------------------------------------------------------------------------------------------------------------------------------------------------------------------------------------------------------------------------------------------------------------------------------------------------------------------------------------------------------------------------------------------------------------------------------------------------------------------------------------------------------------------------------------------------------------------------------------------------------------------------------------------------------------------------------------------------------------------------------------------------------------------------------------------------------------------------------------------------------------------------------------------------------------------------------------------------------------------------------------------------------------------------------------------------------------------------------------------------------------------------------------------------------------------------------------------------------------------------------------------------------------------------------------------------------------------------------------------------------------------------------------------------------------------------------------------------------------------------------------------------------------------------------------------------------------------------------------------------------------------------------------------------------------------------------------------------------------------------------------------------------------------------------------------------------------------------------------------------------------------------------------------------------------------------------------------------------------------------------------------------------------------------------------------------------------------------------------------------------------------------------------------------------------------------------------------------------------------------------------------------------------------------------------------------------------------------------------------------------------------------------------------------------------------------------------------------------------------------------------------------------------------------------------------------------------------------------------------------------------------------------------------------------------------------------------------------------------------------------------------------------------------------------------------------------------------------------------------------------------------------------------------------------------------------------------------------------------------------------------------------------------------------------------------------------------------------------------------------------------------------------------------------------------------------------------------------------------------------------------------------------------------------------------------------------------------------------------------------------------------------------------------------------------------------------------------------------------------------------------------------------------------------------------------------------------------------------------------------------------------------------------------------------------------------------------------------------------------------------------------------------------------------------------------------------------------------------------------------------------------------------------------------------------------------------------------------------------------------------------------------------------------------------------------------------------------------------------------------------------------------------------------------------------------------------------------------------------------------------------------------------------------------------------------------------------------------------------------------------------------------------------------------------------------------------------------------------------------------------------------------------------------------------------------------------------------------------------------------------------------------------------------------------------------------------------------------------------------------------------------------------------------------------------------------------------------------------------------------------------------------------------------------------------------------------------------------------------------------------------------------------------------------------------------------------------------------------------------------------------------------------------------------------------------------------------------------------------------------------------------------------------------------------------------------------------------------------------------------------------------------------------------------------------------------------------------------------------------------------------------------------------------
>Daedalea_quercina
-----------------------------------------------------------------------------------------------------------------------------------------------------------------------------------------------------------------------------------------------------------------------------------------------------------------------------------------------------------------------------------------------------------------------------------------------------------------------------------------------------------------------------------------------------------------------------------------------------------------------------------------------------------------------------------------------------------------------------------------------------------------------------------------------------------------------------------------------------------------------------------------------------------------------------------------------------------------------------------------------------------------------------------------------------------------------------------------------------------------------------------------------------------------------------------------------------------------------------------------------------------------------------------------------------------------------------------------------------------------------------------------------------------------------------------------------------------------------------------------------------------------------------------------------------------------------------------------------------------------------------------------------------------------------------------------------------------------------------tcct---------------ctcttgg--tc-a---------------tttagagg----aagtaa-------------aagt---------------------------------------------c---gt----------aa---c-aa-g-----------------------g-tt------tcc----g-t--a--g-gt-g-aacctgcgga-----aggat------------ca-tt-a--a-----tg-a------------------------------------------a-----t-t--------------ttgaa------------------------------------------aggg-g-t-----t-g-t-------------a-gct----g-g----c----c-------------------------------tt---------------------------------------------cc-------agg-c-----------------at------------------ttt--gt----------gcacg-----------c---------------c---------c-c---------------------------------------------------g------------------atc--------------------------------------------atc-atc----------------------------------c-tt---tc----a-cac---------------c----------t-gtgca-c-c-------------------------------------ctc--------------------------t------gta------------------------g-------------t---------------------------------------------------------------------------------------------------------------------t-g----------------------gg------------------------------------ctgtctg-gcaaa----------------------g--------------ttctttga------------------tg-tctttgctc---------------------------------tgtt-----ggc-------------------------cc----------------------------------------------------------------------------------------------------------------tcc--------tat------------------------g--------------------t---------------t-------------t--------------------ta---ttac---------aaa------------ct--------tt---a-cag---t-tc--------aaa------------------gaat-g-----------t--------cta---------------------------tt---------------gcgtcta-------------------------------a----cgc----at-ta--------------t---------a---t------acaactttcagcaacggatctcttggctctcgcatcgatgaagaacgcagcgaaa-tgcgataagtaatgtgaattgcaga-attcagtgaatcatcgaatctttgaacgcaccttgcgctcctt-ggtatt-ccgaggagcatgcctg--tttgagtgtcgtg-gaatcct-c------aa-----c-t--c-t------------at-----ttgc----------ttt----t-----------------------gtgaata------------g---a-------------g-------------ct-t--g-----------ga-c-tt-gga-g---------------g-----------ttaat--t----gc-cg-g-at-----------------------------gcgt--------ca----------------cg---------------tgt-ct--------------gg-ct-cc-tctt-gaatgtat--------------ta-g-cttg-aa----------------------------cc--t--t-------------------tgt------------gg-atc-----ag---c--ttcg-------------g-tg-tgat-a--------a-----t-t-------------gt-----cta----------cg------ccg--------------------at----------------------------------------c-ctg-----------------ag-a-ag---------ca-------------------------------t--------------cattgtggg-----------------------------------------------------------------------------------------ttt-t-ggc-t----------------t-------ccaa----------------------------t-c-----g--------------------------------t------------------------------------------------------------------------------------------------------------------------------------------------------------------------------------------------------------------------------------------------------------------------------------cc-----------ttc-----------------------------atggga-----ca-a----------------------------------------------------------------aat----------------------------------------------tcatt-at-ga----------------cct-t-------tg------------a-cctcaa--atc-a-g-------------gtagggt--ta-ccc--------gctgaa-------------------------------------------------------------------------------------------------------c-ttaag-catatcaat-aag--cggagga-----------------------------------------------------------------------------------------------------aaag---------------------------------------------------------aaact--aaca---aggattcccc----tagta-------------------------------------------ac-------tgcg--------------ag-tgaag-c-ggg-aaaag-ctc-aaa------------tt-t---------------------aaaat-ct-ggcgg-t-c--tt--tggcc-----gt-ccgag-ttgtagt-c-----------------------------------------------t-ggagaa--gtgtt-t-t-ccgtg-ctg--gaccgt------gtac-aagtctcttgga-acagagcgtcatagaggg----tgagaatcccgtctttgacacggactac---cagt-gc-tt--tgtgatgcgctctcaaagagtcgagttgt---ttgggaatgcagctcaaaatgggtggtaaattccatctaaagctaaatattggcgagagaccgatagcgaacaag------------taccgtgagggaaaga---tgaaaagcactttggaaagagagttaaacagtacgtgaaattgc----tgaaagggaaa-cgcttgaa---gtcagtcgcgttgatcagaactcagc------cttg--ct-t-----tt--gc---ttggtgcatt------------ttct-ggtt-gacgggcc--agcatcgattttgaccatcgga-----------aaa-aggccaggggaatgtggcac---cttc----gggtgt-----gttatagccct-tggtc-aca-tacggtggttgggatcgaggac-----cgca--gcacgccttta-----tggcc-gggg--ttc--gcccac-g-tt-cgtgcttaggatgctggcgtaatggctttaaacgacccgtcttgaaacacggaccaaggagtctaacatgcctgcgagtgtttgggtg--gaaaaccc-gagcgcgtaatgaaagtgaa---agttgagatccctgtcg-tggggagcatcgacgcccggacctgaac-ttcggtgatggctctgcggtagagcatgtatgttgggacccgaaagatggtgaactatgcctgaatagggtgaagccagaggaaactctggtggaggctcgtagcgattctgacgtgcaaatcgatcgtcaaatttgggtata-----------ggggcgaaagactaatcgaaccatctagtagctggttcctgccgaagtttccctcaggatagcagaaactcata-t-cagatttatgtggtaaagcgaatgattagagg---ccttggggttg-aaacaaccttaacctattctcaaactttaaatatgtaag-aacaacccg-tcacttgattggac--cggttggcgattgagagtttctagtgggccatttttggtaagcagaactggcgatgcgggatgaaccgaacgcgaggttaaggtgccggaatacacgctcatcagacaccacaaaaggtgttagttcatctagacagcaggacggtggccatggaagtcggaatccgctaaggagtgtgtaacaactcacctgccgaatgaactag-ccctgaaaa-tggatggcgctcaagcgtgttacccatacctcgccgtcagcgttgaagtgacgcgctgacgagtaggcaggcgtggaggtcagtgaagaagcctaggcagtgatgctgggtgaaacggcc-tctagtgcaga----------------------------------------------------------------------------------------------------------------------------------------------------------------------------------------------------------------------------------------------------------------------------------------------------------------------------------------------------------------------------------------------------------------------------------------------------------------------------------------------------------------------------------------------------------------------------------------------------------------------------------------------------------------------------------------------------------------------------------------------------------------------------------------------------------------------------------------------------------------------------------------------------------------------------------------------------------------------------------------------------------------------------------------------------------------------------------------------------------------------------------------------------------------------------------------------------------------------------------------------------------------------------------------------------------------------------------------------------------------------------------------------------------------------------------------------------------------------------------------------------------------------------------------------------------------------------------------------------------------------------------------------------------------------tagaggaagtaaaag--tcgtaacaa-ggtttccgtaggtgaacctgcggaaggatc-a-tt------------aatg-aat-----------tttga--aagg-gg---------------tt-g-tagctg----gccttcc--------aggcattt---tgtgcacgccccgatcat-------------catcc-ttt----------cacacctg-tgcaccc-tc-tgtagttgggc---------------------------------tgtct------------------------------------------------ggcaaagtctttgatgtctt--------------------------------tgct----ctgttggccct--------------------------------------------------cc-tatgttttattaca-----------------aacttta-ca-gttcaaagaatg-t-----------------------caatcgcgtctaac-----------------------gca-ttatatacaact-----------ttcagcaacggatctcttggctctcgc--------atcgatgaagaacgcagcgaaatgcgataagtaatgtgaattgcaga-att-cagtgaatcatcgaatcttt-----gaacgcaccttgcgctccttggtatt-ccgaggagcatgcctg--tttgagtgtcgtgg--aatcctc-aac-t------c-ta-tttgctt------------------------ttgtgaatagagcttg------g-act-t-ggaggt------taa--tt-------gccggatg-cgt-ca----gtgtc-------------tggctcctct-tgaatgt-------------attag-----------------cttgaacctt----------------tgtg---gat-cagct--t------------------------cgg------tgtgat-aat------tgtcta---------------cgc--------------------------cg--t------------------------------------------------------------------------------------------------cctgagaagcata------------------------------------------------------------attgtgggttttg-gc-ttcc-------aatcgtcctc-------------atggg---acaaat---------------------------------------cattat------------------------------gacctttgacctcaaa--tc-aggtagggt-tacc---------cgctg-aacttaagcatatcaata------agcggaggaaaag-aaactaac-a-aggattcccctagtaactgcgagtgaagcgggaaaagctcaaatttaaaatctgg-c-g--gt--ctt-t--g--gcccgt-ccgagttgtagtctggagaagtgttt-tccgt-gctggaccgtgtacaagtctcttgga-acagagcgt-catagagggtgagaatcccgtctttg--ac--acgg-a-cta-c--cagtg-c-tt-tgtgatgcgctctcaaagagtcgagttgtttgggaatgcagctcaaaatgggtggtaaattccatctaaagctaaatattggcgagagaccgatagcgaacaagtaccgtgagggaaagatgaaaagcactttggaaagagagttaaacagtacgtgaaattgctgaaagggaaacgcttgaagt-cagtcgcgttga-tc-agaactc-agc--ctt--------g----c-----t--t---t-t------------gcttggtgcattttct-gg--t-t-g-acgggccagcatcgatttt-gac-catcggaaaaagg-ccag-gg-gaatgtggca-cc---t--t----c----g---g-gtgt--g---ttatagcccttggtc-ac-atacggt-gg-ttgggatcg-ag-----gacc-gcagcacg---------------------c-ct----tt-a-t-ggcc-----gg----gg--------t-t--c---gcc-cacg-tt-t---cgtgcttaggatgctggcgtaatggctttaaacgacccgtcttgaaacacggaccaaggagtctaacatgcctgcgagtgtttgggtgg--aaaa-cccgagcgcgtaatgaaagtg-aaa---gttgaga-tcc-ctgtcgt--ggggagcatcgacgcccggacctgaac-t-tcg-gtgatggctctgcggtagagcatgtatgttgggacccgaaagatggtgaactatgcctgaatagggtgaagccagaggaaactctggtggaggctcgtagcgattctgac-gtgcaaatcgatcgtcaaatttgggtataggggcgaaagactaatcgaaccat--------------------------------------------------------------------------------------------------------------------------------------------------------------------------------------------------------------------------------------------------------------------------------------------------------------------------------------------------------------------------------------------------------------------ctagtagctgg-----------------------------------------------------------------------------ttcctgccga----------------------------------------------------------------------------------------------agtttccctcaggat--------------agcagaaactca---------------------------ta---------------------------t-cagattt------------------------------------------------------------------------------------------atgtggtaaagcgaatgattagaggccttggggttgaaacaaccttaacct--------attctcaaacttt--------------------aaatatgtaagaacaacccgtcacttga-ttggac-----cggt-tg-g-cgattg-a-g-agtttctagt-gggcca-tttttggtaagcagaactggcgatgcgggatgaaccgaacgcgaggttaaggtgccggaatacacgctcatc-agacaccacaaaaggtgttagttcatctagacagcaggacggtggccatgg-aag--tcggaatccgct-aaggagtgtgtaacaactcacct-g-ccg-aatgaactagccctg-aa--aa-t-gg-atggcg-c-tcaagcgtgtta-cccat-ac-ct---c-g-cc-gt-cagc-g-tt-gaagtgac-g-cgctgacgagtaggca-ggc-gtgga-gg-tc--agtgaagaagcct-aggcagtgatgc-tgggtgaa-----------------------------------------------------------------------------------------------------------------------------------------------------------------------------------------------------------------------------------------------------------------------------------------------------------------------------------------------------------------------------------------------------------------------------------------------------------------------------acggcctctagtgcaga---------------------------------------------------------------------------------------------------------------------------------------------------------------------------------------------------------------------------------------------------------------------------------------------------------------------------------------------------------------------------------------------------------------------------------------------------------------------------------------------------------------------------------------------------------------------------------------------------------------------------------------------------------------------------------------------------------------------------------------------------------------------------------------------------------------------------------------------------------------------------------------------------------------------------------------------------------------------------------------------------------------------------------------------------------------------------------------------------------------------------------------------------------------------------------------------------------------------------------------------------------------------------------------------------------------------------------------------------------------------------------------------------------------------------------------------------------------------------------------------------------------------------------------------------------------------------------------------------------------------------------------------------------------------------------------------------------------------------------------------------------------------------------------------------------------------------------------------------------------------------------------------------------------------------------------------------------------------------------------------------------------------------------------------------------------------------------------------------------------------------------------------------------------------------------------------------------------------------------------------------------------------------------------------------------------------------------------------------------------------------------------------------------------------------------------------------------------------------------------------------------------------------------------------------------------------------------------------------------------------------------------------------------------------------------------------------------------------------------------------------------------------------------------------------------------------------------------------------------------------------------------------------------------------------------------------------------------------------------------------------------------------------------------------------------------------------------------------------------------------------------------------------------------------------------------------------------------------------------------------------------------------------------------------------------------------------------------------------------------------------------------------------------------------------------------------------------------------------------------------------------------------------------------------------------------------------------------------------------------------------------------------------------------------------------------------------------------------------------------------------------------------------------------------------------------------------------------------------------------------------------------------------------------------------------------------------------------------------------------------------------------------------------------------------------------------------------------------------------------------------------------------------------------------------------------------------------------------------------------------------------------------------------------------------------------------------------------------------------------------------------------------------------------------------------------------------------------------------------------------------------------------------------------------------------------------------------------------------------------------------------------------------------------------------------------------------------------------------------------------------------------------------------------------------------------------------------------------------------------------------------------------------------------------------------------------------------------------------------------------------------------------------------------------------------------------------------------------------------------------------------------------------------------------------------------------------------------------------------------------------------------------------------------------------------------------------------------------------------------------------------------------------------------------------------------------------------------------------------------------------------------------------------------------------------------------------------------------------------------------------------------------------------------------------------------------------------------------------------------------------------------------------------------------------------------------------------------------------------------------------------------------------------------------------------------------------------------------------------------------------------------------------------------------------------------------------------------------------------------------------------------------------------------------------------------------------------------------------------------------------------------------------------------------------------------------------------------------------------------------------------------------------------------------------------------------------------------------------------------------------------------------------------------------------------------------------------------------------------------------------------------------------------------------------------------------------------------------------------------------------------------------------------------------------------------------------------------------------------------------------------------------------------------------------------------------------------------------------------------------------------------------------------------------------------------------------------------------------------------------------------------------------------------------------------------------------------------------------------------------------------------------------------------------------------------------------------------------------------------------------------------------------------------------------------------------------------------------------------------------------------------------------------------------------------------------------------------------------------------------------------------------------------------------------------------------------------------------------------------------------------------------------------------------------------------------------------------------------------------------------------------------------------------------------------------------------------------------------------------------------------------------------------------------------------------------------------------------------------------------------------------------------------------------------------------------------------------------------------------------------------------------------------------------------------------------------------------------------------------------------------------------------------------------------------------------------------------------------------------------------------------------------------------------------------------------------------------------------------------------------------------------------------------------------------------------------------------------------------------------------------------------------------------------------------------------------------------------------------------------------------------------------------------------------------------------------------------------------------------------------------------------------------------------------------------------------------------------------------------------------------------------------------------------------------------------------------------------------------------------------------------------------------------------------------------------------------------------------------------------------------------------------------------------------------------------------------------------------------------------------------------------------------------------------------------------------------------------------------------------------------------------------------------------------------------------------------------------------------------------------------------------------------------------------------------------------------------------------------------------------------------------------------------------------------------------------------------------------------------------------------------------------------------------------------------------------------------------------------------------------------------------------------------------------------------------------------------------------------------------------------------------------------------------------------------------------------------------------------------------------------------------------------------------------------------------------------------------------------------------------------------------------------------------------------------------------------------------------------------------------------------------------------------------------------------------------------------------------------------------------------------------------------------------------------------------------------------------------------------------------------------------------------------------------------------------------------------------------------------------------------------------------------------------------------------------------------------------------------------------------------------------------------------------------------------------------------------------------------------------------------------------------------------------------------------------------------------------------------------------------------------------------------------------------------------------------------------------------------------------------------------------------------------------------------------------------------------------------------------------------------------------------------------------------------------------------------------------------------------------------------------------------------------------------------------------------------------------------------------------------------------------------------------------------------------------------------------------------------------------------------------------------------------------------------------------------------------------------------------------------------------------------------------------------------------------------------------------------------------------------------------------------------------------------------------------------------------------------------------------------------------------------------------------------------------------------------------------------------------------------------------------------------------------------------------------------------------------------------------------------------------------------------------------------------------------------------------------------------------------------------------------------------------------------------------------------------------------------------------------------------------------------------------------------------------------------------------------------------------------------------------------------------------------------------------------------------------------------------------------------------------------------------------------------------------------------------------------------------------------------------------------------------------------------------------------------------------------------------------------------------------------------------------------------------------------------------------------------------------------------------------------------------------------------------------------------------------------------------------------------------------------------------------------------------------------------------------------------------------------------------------------------------------------------------------------------------------------------------------------------------------------------------------------------------------------------------------------------------------------------------------------------------------------------------------------------------------------------------------------------------------------------------------------------------------------------------------------------------------------------------------------------------------------------------------------------------------------------------------------------------------------------------------------------------------------------------------------------------------------------tggggagatcagaagaagtcgatgtcctcgaaagcgggcgtgtctcaggtgctaaatcgatacacttacgcgtcgactctttcacatctgcgtcgctgcaac------acgcccctgggtcgtgaag----ggaagatcgccaaacctcgtcaactgcacaatactcattggggtatggtgtgtcctgcggagacccccgaaggtcaagcatgcggcctggtcaagaacctcgcactcatgtcatgcatatccgtcggctccatctctgcgcccgtcata--gaattcttggaggagtgggggctagagtccctagaagag--------------aac-gc------gcactcagcgacaccatg-----tacgaaggtcttcgtcaacggtgtttggatgggtgtacatagcgacccagccaacctcgtcaaaacgatcaagaagcttcgcaggaaagatgacatcagtcccgaagtctcggtcgtgcgagacatccgtgaaaaggaacttagggtgtacac----------------------ggacgccggccgcgtgtgcaggccgctgttcatcgtcgag---aa------acagcaactgctcctcaagaagaa-gcacatccgctggctaaacca---------------------------------aaccg-----------------------------------------aggacgagaac----------------aacgag--------------------------------------------------------caatacaa----------------------------------------atgggacgca--------------------------------------------ctcatcaagagc-ggtgtaatagagatcctggacgccgaagaagaggagaccgtcatgatttccatgaccccagaggatctggagaactc----------------cagattacagcac-caa----------ggcattgatacgacggcc---aacgat---------ggag------agtacgacc-c------cgccgctcgcttgaag------gcg------acgaccaacacgcat----acatggacacactgcgaaatccacccaagtatgatactcggtatttgcgcgagtatcattcccttcccggatcacaatcaggtatgtcgt----------------------------------ttatcatt--gac-----gaatgc--tgcgtgcctcacgcagctta--------ttcgcag-tctcctcgtaatacctaccaatctgctatgggtaaacaagctatgggcattttcctgaccaatttcctaatccgaatggacaccatggcca-acatcctgtattatccccagaaacctctggcgactactcgctccatggaatatct--caaattccgagagctacctgcggggcaaaacgctatcgtagccattttatgct--------------------------------------------------------------------------------------------------------------------------------------------------------------------------------------------------------------------------------------------------------------------------------------------------------------------------------------------------------------------------------------------------------------------------------------------------------------------------------------------------------------------------------------------------------------------------------------------------------------------------------------------------------------------------------------------------------------------------------------------------------------------------------------------------------------------------------------------------------------------------------------------------------------------------------------------------------------------------------------------------------------------------------------------------------------------------------------------------------------------------------------------------------------------------------------------------------------------------------------------------------------------------------------------------------------------------------------atttgaagtaagtagtttactaagttttaatgctcctatcttaggttatttaaacataagtttaactaatttagcattatactctataatagtatta------tctctaataataggtattcatttt---------------------------------------------------------------------------------------------atgtca-------------------------------------------------------------------------------------------------------------------------------------------------------------------------------------------------------------------------------------------------------------------------------------------------------------------------------------------------------------------------------------------------------------------------------------------------------------------------------------------------------------------------------------------------------------------------------------------------------------------------------------------------------------------------------------------------------------------------------------------------------------------------------------------aataatgaaa---------------ataaaatagttccatctaaatgg------------------------------------------------------------------------------------------------------------------------------------------------------------------------------------------------------------------------------------------------------------------------------------------------------------------------------------------------------------------------------------------------------------------------------------------------------------------------------------------------------------------------------------------------------------------------------------------------------------------------------------------------------------------------------------------------------------------------------------------------------------------------------------------------------------------tctattgctctagaaagtttatatgcaagtattaattcaatggtaaaagaacaattaggt------aaagaat------------------------------------------------------------------------------------------------------------------------------------------------------------------------------------------------------------------------------------------------------------------------------------------------------------------------------------------------------------------------------------------------------------------------------------------------------------------------------------------------------------------------------------------------------------------------------------------------------------------------------------------------------------------------------------------------------------------------------------------------------------------------------------------------------tatatttaccatttatatattctttattttttttcatattaatagctaatttaactggtaatatcccttattcatttacaataactacttcaataatggtttctattggtttatctttcactattctaataggtgtaacaatcttagctttctatatacatagattaaaatttttctcattttttgtaccttctggtacaccattggcattagtacctttattagttttaattgaattagtatcttatttagctagagctttctcattaggaataagattatttgctaatgtagtagcaggacatactttaatgaaaattttagcaacattcttataccaaatgttt------agtagtactttaattattgctactattactttaataccatttacaatctttttggctattattggtttagaattagcagtttcaattattcaagcatatgtatttacaattttaacttggtcttayattaaagag-------------------------------------------------------------------------------------------------------------------------------------------------------------------------------------------------------------------------------------------------------------------------------------------------------------------------------------------------------------------------------------------------------------------------------------------------------------------------------------------------------------------------------------------------------------------------------------------------------------------------------------------------------------------------------------------------------------------------------------------------------------------------------------------------------------------------------------------------------------------------------------------------------------------------------------------------------------------------------------------------------------------------------------------------------------------------------------------------------------------------------------------------------------------------------------------------------------------------------------------------------------------------------------------------------------------------------------------------------------------------------------------------------------------------------------------------------------------------------------------------------------------------------------------------------------------------------------------------------------------------------------------------------------------------------------------------------------------------------------------------------------------------------------------------------------------------------------------------------------------------------------------------------------------------------------------------------------------------------------------------------------------------------------------------------------------------------------------------------------------------------------------------------------------------------------------------------------------------------------------------------------------------------------------------------------------------------------------------------------------------------------------------------------------------------------------------------------------------------------------------------------------------------------------------------------------------------------------------------------------------------------------------------------------------------------------------------------------------------------------------------------------------------------------------------------------------------------------------------------------------------------------------------------------------------------------------------------------------------------------------------------------------------------------------------------------------------------------------------------------------------------------------------------------------------------------------------------------------------------------------------------------------------------------------------------------------------------------------------------------------------------------------------------------------------------------------------------------------------------------------------------------------------------------------------------------------------------------------------------------------------------------------------------------------------------------------------------------------------------------------------------------------------------------------------------------------------------------------------------------------------------------------------------------------------------------------------------------------------------------------------------------------------------------------------------------------------------------------------------------------------------------------------------------------------------------------------------------------------------------------------------------------------------------------------------------------------------------------------------------------------------------------------------------------------------------------------------------------------------------------------------------------------------------------------------------------------------------------------------------------------------------------------------------
>Daedalea_dickinsii
----------------------------------------------------------------------------------------------------------------------------------------------------------------------------------------------------------------------------------------------------------------------------------------------------------------------------------------------------------------------------------------------------------------------------------------------------------------------------------------------------------------------------------------------------------------------------------------------------------------------------------------------------------------------------------------------------------------------------------------------------------------------------------------------------------------------------------------------------------------------------------------------------------------------------------------------------------------------------------------------------------------------------------------------------------------------------------------------------------------------------------------------------------------------------------------------------------------------------------------------------------------------------------------------------------------------------------------------------------------------------------------------------------------------------------------------------------------------------------------------------------------------------------------------------------------------------------------------------------------------------------------------------------------------------------------------------------------------------------------------------------------------------------gg----aagtaa-------------aagt---------------------------------------------c---gt----------aa---c-ag-g-----------------------g-tt------tcc----g-t--a--g-gt-g-aacctgcgga-----aggat------------ca-tt-a--a-----tg-a------------------------------------------a-----t-t--------------ttgaa------------------------------------------aggg-g-t-----t-g-t-------------a-gct----g-g----c----c---------------t---------------tt---------------------------------------------ca-------agg-c-----------------at------------------ttt--gt----------gcacg-----------c---------------c---------c-c---------------------------------------------------g------------------atc--------------------------------------------atc-atc----------------------------------c-tt---tc----a-cac---------------c----------t-gtgca-c-a-------------------------------------ttc--------------------------t------gta------------------------g-------------g--------t-----------------------------------------------------------------------------------------------------------tt-g----------------------gg------------------------------------ctgtctg-gcaaa----------------------g---------------tctttga------------------cg-tctttgctc---------------------------------tgtt-----ggc-------------------------cc----------------------------------------------------------------------------------------------------------------tcc--------tat------------------------g--------------------t---------------t-------------t--------------------ta---ctac---------aaa------------ct--------tt---a-cag---t-tc--------aaa------------------gaat-g-----------t--------cta---------------------------tc---------------gcgtcta-------------------------------a----cgc----at-ta--------------t-------a-a---t------acaactttcagcaacggatctcttggctctcgcatcgatgaagaacgcagcgaaa-tgcgataagtaatgtgaattgcaga-attcagtgaatcatcgaatctttgaacgcaccttgcgctcctt-ggtatt-ccgaggagcatgcctg--tttgagtgtcgtg-gaatcat-c------aa-----c-t--c-t------------at-----ttgc----------tttgtgat-----------------------gtgaata------------g---a-------------g-------------ct-t--g-----------ga-c-tt-gga-g---------------g-----------ttaat--t----gc-tg-g-at-----------------------------gcat--------ta---------------gcg---------------tgt-ct--------------gg-ct-cc-tctt-gaatatat--------------ta-g-cttg-aa----------------------------cc--t--t-------------------tgt------------gg-atc-----ag-c-t--ctcg-------------g-tg-tgat-a--------a-----t-t-------------gt-----cta----------cg------ccg---------------------t----------------------------------------c-ctg-----------------ag-a-ag---------ca-------------------------------t--------------aactgtggg-----------------------------------------------------------------------------------------ttt-t-ggc-t----------------t-------ccaa----------------------------t-c-----g--------------------------------t------------------------------------------------------------------------------------------------------------------------------------------------------------------------------------------------------------------------------------------------------------------------------------cc-----------ttc-----------------------------acggga-----ca-a----------------------------------------------------------------a------------------------------------------------ttatt-at-ga----------------cct-t-------tg------------a-cctcaa--atc-a-g-------------gtagggt--ta-ccc--------gctgaa-------------------------------------------------------------------------------------------------------c-ttaag-catatcaat-aag--cggagga-----------------------------------------------------------------------------------------------------a-------------------------------------------------------------------------------------------------------------------------------------------------------------------------------------------------------------------------------------------------------------------------------------------------------------------------------------------------------------------------------------------------------------------------------------------------------------------------------------------------------------------------------------------------------------------------------------------------------------------------------------------------------------------------------------------------------------------------------------------------------------------------------------------------------------------------------------------------------------------------------------------------------------------------------------------------------------------------------------------------------------------------------------------------------------------------------------------------------------------------------------------------------------------------------------------------------------------------------------------------------------------------------------------------------------------------------------------------------------------------------------------------------------------------------------------------------------------------------------------------------------------------------------------------------------------------------------------------------------------------------------------------------------------------------------------------------------------------------------------------------------------------------------------------------------------------------------------------------------------------------------------------------------------------------------------------------------------------------------------------------------------------------------------------------------------------------------------------------------------------------------------------------------------------------------------------------------------------------------------------------------------------------------------------------------------------------------------------------------------------------------------------------------------------------------------------------------------------------------------------------------------------------------------------------------------------------------------------------------------------------------------------------------------------------------------------------------------------------------------------------------------------------------------------------------------------------------------------------------------------------------------------------------------------------------------------------------------------------------------------------------------------------------------------------------------------------------------------------------------------------------------------------------------------------------------------------------------------------------------------------------------------------------------------------------------------------------------------------------------------------------------------------------------------------------------------------------------------------------------------------------------------------------cttggctgtttagaggaagtaaaag--ttat-------gcttccgtaggtgaacctgcggaaggatc-a-at------------aatg-aaa----------------------------------------cc-g-gcgccg--------------------ccacgcaag-tgtgcggctgtcgtttat-----------------c-accccttc---aacacccttg-tgcactc-t-------------------------------------------------------------------------------------------------gatggctgatgcctgctgggg------------------------------ggggaacggtccgctgggcctt-----------------------------------------------------------------------------------gtacccgcctc-gcttggaggctgcgtg-----------------ggctttgtagaagttaactgatgtga------------gttggaaatcttaacaact-----------cctgacgacggatctctcggctcccac--------accgatgaagaacgtggctaaatgcgataagtgatgtgaattgcaga-gct-cagtgaatcatcgaattttt-----gaacgcaccttgcgctccctggtact-ctggggagcatgcccg--tttgagtgtcgtgt--gcctctt-caccg----------------------------gagcc--gctgtgaccgttcactcggcttg------c-agg-t-ggtggt--------------gggatcgccggccc-ctt----------------ttggggtgtcggccttctt-gaaatcg-------------atcagcgatgc--------cc---------------------------agccaa-gacctcaggcct------------------------gcg------ggtgtt-aac------ttttaa---------------acc--------------------------tgctgcctttggact--------------------------------------------------------------------------------gaaggacgtgtgtggccttgtc----------------------------------------------gc------------------------t-ctcc-------aaccgtcctttgg-----------------gacaacacctt-----------------------------------------------------------------------tcgctctgacctcaaa--tc-gggtagggt-tacc---------cgctg-aa-ttaagcatatcaata------agcggaggaaaag-aaactaac-a-aggattcccctagtaactgcgagtgaagcgggaaaagctcaaatttaaaatctgg-c-g--gt--c-t-t--t--ggccgt-ccgagttgtagtctggagaagtgctt-tccgt-gctggaccgtgtacaagtctcttgga-acagagcgt-catagagggtgagaatcccgtctttg--ac--acgg-a-cta-c--cagtg-c-tt-tgtgatgcgctctcaaagagtcgagttgtttgggaatgcagctcaaaatgggtggtaaattccatctaaagctaaatattggcgagagaccgatagcgaacaagtaccgtgagggaaagatgaaaagcactttggaaagagagttaaacagtacgtgaaattgctgaaagggaaacgcttgaagt-cagtcgcgttgg-cc-agaactc-agc--ctt--------g----c--tttt--t---ggc------------gcttggtgcactttct-gg--t-t-g-acgggccagcatcgatttt-gac-caccggaaaaagg-ctgg-gg-gaatgtggca-cc---t--t----c--cgg---g-gtgt--g---ttatagcccttagtc-ac-atacggt-gg-ttgggatcg-ag-----gatc-gcagcacg---------------------c-ct----tt-a-t-ggcc-----gg----gg--------t-t--c---gcc-cacg-at-t---cgtgcttaggatgctggcataatggctttaaacgacccgtcttgaaacacggaccaaggagtgcaacacatgcgcgagtgttcgggtgg--aaaa-cccaagcgcgcagcgaaagcg-atg---tccggga-atc-ccgtcgc--gggaggcaccggagcccggtccaaaag-c-gcg-acgacggtgccgaggcagagcgcatgtgctgcgacccgaaagatggtgaactatgcccgggtagggtgaagccggaggaaactccggtggaggcccgcagcgattctgac-gtgcaaatcgatcgtctgatctgggtataggggcgaaagaccaatcgaaccat--------------------------------------------------------------------------------------------------------------------------------------------------------------------------------------------------------------------------------------------------------------------------------------------------------------------------------------------------------------------------------------------------------------------ctagtagctgg-----------------------------------------------------------------------------ttcctgccga----------------------------------------------------------------------------------------------agtttccctcaggat--------------agcagaagctcgt-------------------------ttg---------------------------t-cagattt------------------------------------------------------------------------------------------acggggtaaagcgaatgattagaggtcttggggccgcaatggccttagcct--------attctcaaactct--------------------gaatccgtaagatcgggggatctcttgg-ctggat-----cgct-cg-g-cgattg-acg-agtttctagt-gggcca-tttttggtaagcagaactggcgatgcgggatgaaccgaacgcgaggttaaggtgccggaattcacgctcatc-agacactacaaaaggtgttagttcatctagacagcaggacggtggccatgg-aag--tcggaatccgct-aaggagtgtgtaacaactcacct-g-ccg-aatgaactagccctg-aa--aa-t-gg-atggcg-c-ttaagcgtgata-cccat-ac-ct---c-g-cc-gt-cagc-g-tt-gaagtgac-g-cgctgacgagtaggca-ggc-gtgga-gg-tc--ggtgaagaagcct-tggcagtgatgc-tgggtggaacggcccctgtg-aga------------------------------------------------------------------------------------------------------------------------------------------------------------------------------------------------------------------------------------------------------------------------------------------------------------------------------------------------------------------------------------------------------------------------------------------------------------------------------------------------------------------------------------------------------------------------------------------------------------------------------------------------------------------------------------------------------------------------------------------------------------------------------------------------------------------------------------------------------------------------------------------------------------------------------------------------------------------------------------------------------------------------------------------------------------------------------------------------------------------------------------------------------------------------------------------------------------------------------------------------------------------------------------------------------------------------------------------------------------------------------------------------------------------------------------------------------------------------------------------------------------------------------------------------------------------------------------------------------------------------------------------------------------------------------------------------------------------------------------------------------------------------------------------------------------------------------------------------------------------------------------------------------------------------------------------------------------------------------------------------------------------------------------------------------------------------------------------------------------------------------------------------------------------------------------------------------------------------------------------------------------------------------------------------------------------------------------------------------------------------------------------------------------------------------------------------------------------------------------------------------------------------------------------------------------------------------------------------------------------------------------------------------------------------------------------------------------------------------------------------------------------------------------------------------------------------------------------------------------------------------------------------------------------------------------------------------------------------------------------------------------------------------------------------------------------------------------------------------------------------------------------------------------------------------------------------------------------------------------------------------------------------------------------------------------------------------------------------------------------------------------------------------------------------------------------------------------------------------------------------------------------------------------------------------------------------------------------------------------------------------------------------------------------------------------------------------------------------------------------------------------------------------------------------------------------------------------------------------------------------------------------------------------------------------------------------------------------------------------------------------------------------------------------------------------------------------------------------------------------------------------------------------------------------------------------------------------------------------------------------------------------------------------------------------------------------------------------------------------------------------------------------------------------------------------------------------------------------------------------------------------------------------------------------------------------------------------------------------------------------------------------------------------------------------------------------------------------------------------------------------------------------------------------------------------------------------------------------------------------------------------------------------------------------------------------------------------------------------------------------------------------------------------------------------------------------------------------------------------------------------------------------------------------------------------------------------------------------------------------------------------------------------------------------------------------------------------------------------------------------------------------------------------------------------------------------------------------------------------------------------------------------------------------------------------------------------------------------------------------------------------------------------------------------------------------------------------------------------------------------------------------------------------------------------------------------------------------------------------------------------------------------------------------------------------------------------------------------------------------------------------------------------------------------------------------------------------------------------------------------------------------------------------------------------------------------------------------------------------------------------------------------------------------------------------------------------------------------------------------------------------------------------------------------------------------------------------------------------------------------------------------------------------------------------------------------------------------------------------------------------------------------------------------------------------------------------------------------------------------------------------------------------------------------------------------------------------------------------------------------------------------------------------------------------------------------------------------------------------------------------------------------------------------------------------------------------------------------------------------------------------------------------------------------------------------------------------------------------------------------------------------------------------------------------------------------------------------------------------------------------------------------------------------------------------------------------------------------------------------------------------------------------------------------------------------------------------------------------------------------------------------------------------------------------------------------------------------------------------------------------------------------------------------------------------------------------------------------------------------------------------------------------------------------------------------------------------------------------------------------------------------------------------------------------------------------------------------------------------------------------------------------------------------------------------------------------------------------------------------------------------------------------------------------------------------------------------------------------------------------------------------------------------------------------------------------------------------------------------------------------------------------------------------------------------------------------------------------------------------------------------------------------------------------------------------------------------------------------------------------------------------------------------------------------------------------------------------------------------------------------------------------------------------------------------------------------------------------------------------------------------------------------------------------------------------------------------------------------------------------------------------------------------------------------------------------------------------------------------------------------------------------------------------------------------------------------------------------------------------------------------------------------------------------------------------------------------------------------------------------------------------------------------------------------------------------------------------------------------------------------------------------------------------------------------------------------------------------------------------------------------------------------------------------------------------------------------------------------------------------------------------------------------------------------------------------------------------------------------------------------------------------------------------------------------------------------------------------------------------------------------------------------------------------------------------------------------------------------------------------------------------------------------------------------------------------------------------------------------------------------------------------------------------------------------------------------------------------------------------------------------------------------------------------------------------------------------------------------------------------------------------------------------------------------------------------------------------------------------------------------------------------------------------------------------------------------------------------------------------------------------------------------------------------------------------------------------------------------------------------------------------------------------------------------------------------------------------------------------------------------------------------------------------------------------------------------------------------------------------------------------------------------------------------------------------------------------------------------------------------------------------------------------------------------------------------------------------------------------------------------------------------------------------------------------------------------------------------------------------------------------------------------------------------------------------------------------------------------------------------------------------------------------------------------------------------------------------------------------------------------------------------------------------------------------------------------------------------------------------------------------------------------------------------------------------------------------------------------------------------------------------------------------------------------------------------------------------------------------------------------------------------------------------------------------------------------------------------------------------------------------------------------------------------------------------------------------------------------------------------------------------------------------------------------------------------------------------------------------------------------------------------------------------------------------------------------------------------------------------------------------------------------------------------------------------------------------------------------------------------------------------------------------------------------------------------------------------------------------------------------------------------------------------------------------------------------------------------------------------------------------------------------------------------------------------------------------------------------------------------------------------------------------------------------------------------------------------------------------------------------------------------------------------------------------------------------------------------------------------------------------------------------------------------------------------------------------------------------------------------------------------------------------------------------------------------------------------------------------------------------------------------------------------------------------------------------------------------------------------------------------------------------------------------------------------------------------------------------------------------------------------------------------------------------------------------------------------------------------------------------------------------------------------------------------------------------------------------------------------------------------------------------------------------------------------------------------------------------------------------------------------------------------------------------------------------------------------------------------------------------------------------------------------------------------------------------------------------------------------------------------------------------------------------------------------------------------------------------------------------------------------------------------------------------------------------------------------------------------------------------------------------------------------------------------------------------------------------------------------------------------------------------------------------------------------------------------------------------------------------------------------------------------------------------------------------------------------------------------------------------------------------------------------------------------------------------------------------------------------------------------------------------------------------------------------------------------------------------------------------------------------------------------------------------------------------------------------------------------------------------------------------------------------------------------------------------------------------------------------------------------------------------------------------------------------------------------------------------------------------------------------------------------------------------------------------------------------------------------------------------------------------------------------------------------------------------------------------------------------------------------------------------------------------------------------------------------------------------------------------------------------------------------------------------------------------------------------------------------------------------------------------------------------------------------------------------------------------------------------------------------------------------------------------------------------------------------------------------------------------------------------------------------------------------------------------------------------------------------------------------------------------------------------------------------------------------------------------------------------------------------------------------------------------------------------------------------------------------------------------------------------------------------------------------------------------------------------------------------------------------------------------------------------------------------------------------------------------------------------------------------------------------------------------------------------------------------------------------------------------------------------------------------------------------------------------------------------------------------------------------------------------------------------------------------------------------------------------------------------------------------------------------------------------------------------------------------------------------------------------------------------------------------------------------------------------------------------------------------------------------------------------------------------------------------------------------------------------------------------------------------------------------------------------------------------------------------------------------------------------------------------------------------------------------------------------------------------------------------------------------------------------------------------------------------------------------------------------------------------------------------------------------------------------------------------------------------------------------------------------------------------------------------------------------------------------------------------------------------------------------------------------------------------------------------------------------------------------------------------------------------------------------------------------------------------------------------------------------------------------------------------------------------------------------------------------------------------------------------------------------------------------------------------------------------------------------------------------------------------------------------------------------------------------------------------------------------------------------------------------------------------------------------------------------------------------------------------------------------------------------------------------------------------------------------------------------------------------------------------------------------------------------------------------------------------------------------------------------------------------------------------------------------------------------------------------------------------------------------------------------------------------------------------------------------------------------------------------------------------------------------------------------------------------------------------------------------------------------------------------------------------------------------------------------------------------------------------------------------------------------------------------------------------------------------------------------------------------------------------------------------------------------------------------------------------------------------------------------------------------------------------------------------------------------------------------------------------------------------------------------------------------------------------------------------------------------------------------------------------------------------------------------------------------------------------------------------------------------------------------------------------------------------------------------------------------------------------------------------------------------------------------------------------------------------------------------------------------------------------------------------------------------------------------------------------------------------------------------------------------------------------------------------------------------------------------------------------------------------------------------------------------------------------------------------------------------------------------------------------------------------------------------------------------------------------------------------------------------------------------------------------------------------------------------------------------------------------------------------------------------------------------------------------------------------------------------------------------------------------------------------------------------------------------------------------------------------------------------------------------------------------------------------------------------------------------------------------------------------------------------------------------------------------------------------------------------------------------------------------------------------------------------------------------------------------------------------------------------------------------------------------------------------------------------------------------------------------------------------------------------------------------------------------------------------------------------------------------------------------------------------------------------------------------------------------------------------------------------------------------------------------------------------------------------------------------------------------------------------------------------------------------------------------------------------------------------------------------------------------------------------------------------------------------------------------------------------------------------------------------------------------------------------------------------------------------------------------------------------------------------------------------------------------------------------------------------------------------------------------------------------------------------------------------------------------------------------------------------------------------------------------------------------------------------------------------------------------------------------------------------------------------------------------------------------------------------------------------------------------------------------------------------------------------------------------------------------------------------------------------------------------------------------------------------------------------------------------------------------------------------------------------------------------------------------------------------------------------------------------------------------------------------------------------------------------------------------------------------------------------------------------------------------------------------------------------------------------------------------------------------------------------------------------------------------------------------------------------------------------------------------------------------------------------------------------------------------------------------------------------------------------------------------------------------------------------------------------------------------------------------------------------------------------------------------------------------------------------------------------------------------------------------------------------------------------------------------------------------------------------------------------------------------------------------------------------------------------------------------------------------------------------------------------------------------------------------------------------------------------------------------------------------------------------------------------------------------------------------------------------------------------------------------------------------------------------------------------------------------------------------------------------------------------------------------------------------------------------------------------------------------------------------------------------------------------------------------------------------------------------------------------------------------------------------------------------------------------------------------------------------------------------------------------------------------------------------------------------------------------------------------------
>Daedalea_pseudodochmia
------------------------------------------------------------------------------------------------------------------------------------------------------------------------------------------------------------------------------------------------------------------------------------------------------------------------------------------------------------------------------------------------------------------------------------------------------------------------------------------------------------------------------------------------------------------------------------------------------------------------------------------------------------------------------------------------------------------------------------------------------------------------------------------------------------------------------------------------------------------------------------------------------------------------------------------------------------------------------------------------------------------------------------------------------------------------------------------------------------------------------------------------------------------------------------------------------------------------------------------------------------------------------------------------------------------------------------------------------------------------------------------------------------------------------------------------------------------------------------------------------------------------------------------------------------------------------------------------------------------------------------------------------------------------------------------------------------------------------------------------------------------------------tagagg----aagtaa-------------aagt---------------------------------------------c---gt----------aa---c-aa-g-----------------------g-tt------tcc----g-t--a--g-gt-g-aacctgcgga-----aggat------------ca-tt-a--a-----tg-a------------------------------------------a-----t-t--------------ttgaa------------------------------------------aggg-g-t-----t-g-t-------------a-gct----g-g----c----c-------------------------------tt---------------------------------------------ca-------agg-c-----------------at------------------ttt--gt----------gcacg-----------c---------------c---------c-c---------------------------------------------------g------------------atc--------------------------------------------atc-atc----------------------------------c-tt---tc----a-cac---------------c----------t-gtgca-c-a-------------------------------------ttc--------------------------t------gta------------------------g-------------g---------------------------------------------------------------------------------------------------------------------t-g----------------------gg------------------------------------ctgtctg-gcaaa----------------------g---------------tctttga------------------gg-tttttgctc---------------------------------tgtt-----ggc-------------------------cc----------------------------------------------------------------------------------------------------------------tcc--------tat------------------------g--------------------t---------------t-------------t--------------------ta---ctac---------aaa------------ct--------tt---a-cag---t-tc--------aaa------------------gaat-g-----------t--------cta---------------------------tc---------------gcgtcta-------------------------------a----cgc----at-ta--------------t---------a---t------acaactttcagcaacggatctcttggctctcgcatcgatgaagaacgcagcgaaa-tgcgataagtaatgtgaattgcaga-attcagtgaatcatcgaatctttgaacgcaccttgcgctcctt-ggtatt-ccgaggagcatgcctg--tttgagtgtcgtg-gaatcat-c------aa-----c-t--a-t------------at-----ttgc----------ttt----t-----------------------gtgaata------------g---a-------------g-------------ct-t--g-----------ga-c-tt-gga-g---------------g-----------ttaat--t----gc-tg-g-at-----------------------------gcat--------ta-----------------g---------------tgt-ct--------------gg-ct-cc-tctt-gaatatat--------------ta-g-cttg-aa----------------------------cc--t--t-------------------tgt------------gg-atc-----ag---t--ttcg-------------g-tg-tgat-a--------a-----t-t-------------gt-----cta----------cg------ccg---------------------t----------------------------------------c-ctg-----------------ag-a-ag---------ca-------------------------------t--------------aactgtggg-----------------------------------------------------------------------------------------ttt-t-ggc-t----------------t-------ccaa----------------------------t-c-----g--------------------------------t------------------------------------------------------------------------------------------------------------------------------------------------------------------------------------------------------------------------------------------------------------------------------------cc-----------ttc-----------------------------acggga-----ca-a----------------------------------------------------------------a------------------------------------------------ttatt-at-ga----------------cct-t-------tg------------a-cctcaa--atc-a-g-------------gtagggt--ta-ccc--------gctgaa-------------------------------------------------------------------------------------------------------c-ttaag-catatcaa--------------------------------------------------------------------------------------------------------------------------------------------------------------------------------------------------------------------------------------------------------------------------------------------------------------------------------------------------------------------------------------------------------------------------------------------------------------------------------------------------------------------------------------------------------------------------------------------------------------------------------------------------------------------------------------------------------------------------------------------------------------------------------------------------------------------------------------------------------------------------------------------------------------------------------------------------------------------------------------------------------------------------------------------------------------------------------------------------------------------------------------------------------------------------------------------------------------------------------------------------------------------------------------------------------------------------------------------------------------------------------------------------------------------------------------------------------------------------------------------------------------------------------------------------------------------------------------------------------------------------------------------------------------------------------------------------------------------------------------------------------------------------------------------------------------------------------------------------------------------------------------------------------------------------------------------------------------------------------------------------------------------------------------------------------------------------------------------------------------------------------------------------------------------------------------------------------------------------------------------------------------------------------------------------------------------------------------------------------------------------------------------------------------------------------------------------------------------------------------------------------------------------------------------------------------------------------------------------------------------------------------------------------------------------------------------------------------------------------------------------------------------------------------------------------------------------------------------------------------------------------------------------------------------------------------------------------------------------------------------------------------------------------------------------------------------------------------------------------------------------------------------------------------------------------------------------------------------------------------------------------------------------------------------------------------------------------------------------------------------------------------------------------------------------------------------------------------------------------------------------------------------------------------------------------------------------------------------------------------------------------------------------------------------------------------------------------------------------------------------------------------------------------------------------------------------------------------------------------------------------------------------------------------------------------------------------------------------------------------------------------------------------------------------------------------------------------------------------------------------------------------------------------------------------------------------------------------------------------------------------------------------------------------------------------------------------------------------------------------------------------------------------------------------------------------------------------------------------------------------------------------------------------------------------------------------------------------------------------------------------------------------------------------------------------------------------------------------------------------------------------------------------------------------------------------------------------------------------------------------------------------------------------------------------------------------------------------------------------------------------------------------------------------------------------------------------------------------------------------------------------------------------------------------------------------------------------------------------------------------------------------------------------------------------------------------------------------------------------------------------------------------------------------------------------------------------------------------------------------------------------------------------------------------------------------------------------------------------------------------------------------------------------------------------------------------------------------------------------------------------------------------------------------------------------------------------------------------------------------------------------------------------------------------------------------------------------------------------------------------------------------------------------------------------------------------------------------------------------------------------------------------------------------------------------------------------------------------------------------------------------------------------------------------------------------------------------------------------------------------------------------------------------------------------------------------------------------------------------------------------------------------------------------------------------------------------------------------------------------------------------------------------------------------------------------------------------------------------------------------------------------------------------------------------------------------------------------------------------------------------------------------------------------------------------------------------------------------------------------------------------------------------------------------------------------------------------------------------------------------------------------------------------------------------------------------------------------------------------------------------------------------------------------------------------------------------------------------------------------------------------------------------------------------------------------------------------------------------------------------------------------------------------------------------------------------------------------------------------------------------------------------------------------------------------------------------------------------------------------------------------------------------------------------------------------------------------------------------------------------------------------------------------------------------------------------------------------------------------------------------------------------------------------------------------------------------------------------------------------------------------------------------------------------------------------------------------------------------------------------------------------------------------------------------------------------------------------------------------------------------------------------------------------------------------------------------------------------------------------------------------------------------------------------------------------------------------------------------------------------------------------------------------------------------------------------------------------------------------------------------------------------------------------------------------------------------------------------------------------------------------------------------------------------------------------------------------------------------------------------------------------------------------------------------------------------------------------------------------------------------------------------------------------------------------------------------------------------------------------------------------------------------------------------------------------------------------------------------------------------------------------------------------------------------------------------------------------------------------------------------------------------------------------------------------------------------------------------------------------------------------------------------------------------------------------------------------------------------------------------------------------------------------------------------------------------------------------------------------------------------------------------------------------------------------------------------------------------------------------------------------------------------------------------------------------------------------------------------------------------------------------------------------------------------------------------------------------------------------------------------------------------------------------------------------------------------------------------------------------------------------------------------------------------------------------------------------------------------------------------------------------------------------------------------------------------------------------------------------------------------------------------------------------------------------------------------------------------------------------------------------------------------------------------------------------------------------------------------------------------------------------------------------------------------------------------------------------------------------------------------------------------------------------------------------------------------------------------------------------------------------------------------------------------------------------------------------------------------------------------------------------------------------------------------------------------------------------------------------------------------------------------------------------------------------------------------------------------------------------------------------------------------------------------------------------------------------------------------------------------------------------------------------------------------------------------------------------------------------------------------------------------------------------------------------------------------------------------------------------------------------------------------------------------------------------------------------------------------------------------------------------------------------------------------------------------------------------------------------------------------------------------------------------------------------------------------------------------------------------------------------------------------------------------------------------------------------------------------------------------------------------------------------------------------------------------------------------------------------------------------------------------------------------------------------------------------------------------------------------------------------------------------------------------------------------------------------------------------------------------------------------------------------------------------------------------------------------------------------------------------------------------------------------------------------------------------------------------------------------------------------------------------------------------------------------------------------------------------------------------------------------------------------------------------------------------------------------------------------------------------------------------------------------------------------------------------------------------------------------------------------------------------------------------------------------------------------------------------------------------------------------------------------------------------------------------------------------------------------------------------------------------------------------------------------------------------------------------------------------------------------------------------------------------------------------------------------------------------------------------------------------------------------------------------------------------------------------------------------------------------------------------------------------------------------------------------------------------------------------------------------------------------------------------------------------------------------------------------------------------------------------------------------------------------------------------------------------------------------------------------------------------------------------------------------------------------------------------------------------------------------------------------------------------------------------------------------------------------------------------------------------------------------------------------------------------------------------------------------------------------------------------------------------------------------------------------------------------------------------------------------------------------------------------------------------------------------------------------------------------------------------------------------------------------------------------------------------------------------------------------------------------------------------------------------------------------------------------------------------------------------------------------------------------------------------------------------------------------------------------------------------------------------------------------------------------------------------------------------------------------------------------------------------------------------------------------------------------------------------------------------------------------------------------------------------------------------------------------------------------------------------------------------------------------------------------------------------------------------------------------------------------------------------------------------------------------------------------------------------------------------------------------------------------------------------------------------------------------------------------------------------------------------------------------------------------------------------------------------------------------------------------------------------------------------------------------------------------------------------------------------------------------------------------------------------------------------------------------------------------------------------------------------------------------------------------------------------------------------------------------------------------------------------------------------------------------------------------------------------------------------------------------------------------------------------------------------------------------------------------------------------------------------------------------------------------------------------------------------------------------------------------------------------------------------------------------------------------------------------------------------------------------------------------------------------------------------------------------------------------------------------------------------------------------------------------------------------------------------------------------------------------------------------------------------------------------------------------------------------------------------------------------------------------------------------------------------------------------------------------------------------------------------------------------------------------------------------------------------------------------------------------------------------------------------------------------------------------------------------------------------------------------------------------------------------------------------------------------------------------------------------------------------------------------------------------------------------------------------------------------------------------------------------------------------------------------------------------------------------------------------------------------------------------------------------------------------------------------------------------------------------------------------------------------------------------------------------------------------------------------------------------------------------------------------------------------------------------------------------------------------------------------------------------------------------------------------------------------------------------------------------------------------------------------------------------------------------------------------------------------------------------------------------------------------------------------------------------------------------------------------------------------------------------------------------------------------------------------------------------------------------------------------------------------------------------------------------------------------------------------------------------------------------------------------------------------------------------------------------------------------------------------------------------------------------------------------------------------------------------------------------------------------------------------------------------------------------------------------------------------------------------------------------------------------------------------------------------------------------------------------------------------------------------------------------------------------------------------------------------------------------------------------------------------------------------------------------------------------------------------------------------------------------------------------------------------------------------------------------------------------------------------------------------------------------------------------------------------------------------------------------------------------------------------------------------------------------------------------------------------------------------------------------------------------------------------------------------------------------------------------------------------------------------------------------------------------------------------------------------------------------------------------------------------------------------------------------------------------------------------------------------------------------------------------------------------------------------------------------------------------------------------------------------------------------------------------------------------------------------------------------------------------------------------------------------------------------------------------------------------------------------------------------------------------------------------------------------------------------------------------------------------------------------------------------------------------------------------------------------------------------------------------------------------------------------------------------------------------------------------------------------------------------------------------------------------------------------------------------------------------------------------------------------------------------------------------------------------------------------------------------------------------------------------------------------------------------------------------------------------------------------------------------------------------------------------------------------------------------------------------------------------------------------------------------------------------------------------------------------------------------------------------------------------------------------------------------------------------------------------------------------------------------------------------------------------------------------------------------------------------------------------------------------------------------------------------------------------------------------------------------------------------------------------------------------------------------------------------------------------------------------------------------------------------------------------------------------------------------------------------------------------------------------------------------------------------------------------------------------------------------------------------------------------------------------------------------------------------------------------------------------------------------------------------------------------------------------------------------------------------------------------------------------------------------------------------------------------------------------------------------------------------------------------------------------------------------------------------------------------------------------------------------------------------------------------------------------------------------------------------------------------------------------------------------------------------------------------------------------------------------------------------------------------------------------------------------------------------------------------------------------------------------------------------------------------------------------------------------------------------------------------------------------------------------------------------------------------------------------------------------------------------------------------------------------------------------------------------------------------------------------------------------------------------------------------------------------------------------------------------------------------------------------------------------------------------------------------------------------------------------------------------------------------------------------------------------------------------------------------------------------------------------------------------------------------------------------------------------------------------------------------------------------------------------------------------------------------------------------------------------------------------------------------------------------------------------------------------------------------------------------------------------------------------------------------------------------------------------------------------------------------------------------------------------------------------------------------------------------------------------------------------------------------------------------------------------------------------------------------------------------------------------------------------------------------------------------------------------------------------------------------------------------------------------------------------------------------------------------------------------------------------------------------------------------------------------------------------------------------------------------------------------------------------------------------------------------------------------------------------------------------------------------------------------------------------------------------------------------------------------------------------------------------------------------------------------------------------------------------------------------------------------------------------------------------------------------------------------------------------------------------------------------------------------------------------------------------------------------------------------------------------------------------------------------------------------------------------------------------------------------------------------------------------------------------------------------------------------------------------------------------------------------------------------------------------------------------------------------------------------------------------------------------------------------------------------------------------------------------------------------------------------------------------------------------------------------------------------------------------------------------------------------------------------------------------------------------------------------------------------------------------------------------------------------------------------------------------------------------------------------------------------------------------------------------------------------------------------------------------------------------------------------------------------------------------------------------------------------------------------------------------------------------------------------------------------------------------------------------------------------------------------------------------------------------------------------------------------------------------------------------------------------------------------------------------------------------------------------------------------------------------------------------------------------------------------------------------------------------------------------------------------------------------------------------------------------------------------------------------------------------------------------------------------------------------------------------------------------------------------------------------------------------------------------------------------------------------------------------------------------------------------------------------------------------------------------------------------------------------------------------------------------------------------------------------------------------------------------------------------------------------------------------------------------------------------------------------------------------------------------------------------------------------------------------------------------------------------------------------------------------------------------------------------------------------------------------------------------------------------------------------------------------------------------------------------------------------------------------------------------------------------------------------------------------------------------------------------------------------------------------------------------------------------------------------------------------------------------------------------------------------------------------------------------------------------------------------------------------------------------------------------------------------------------------------------------------------------------------------------------------------------------------------------------------------------------------------------------------------------------------------------------------------------------------------------------------------------------------------------------------------------------------------------------------------------------------------------------------------------------------------------------------------------------------------------------------------------------------------------------------------------------------------------------------------------------------------------------------------------------------------------------------------------------------------------------------------------------------------------------------------------------------------------------------------------------------------------------------------------------------------------------------------------------------------------------------------------------------------------------------------------------------------------------------------------------------------------------------------------------------------------------------------------------------------------------------------------------------------------------------------------------------------------------------------------------------------------------------------------------------------------------------------------------------------------------------------------------------------------------------------------------------------------------------------------------------------------------------------------------------------------------------------------------------------------------------------------------------------------------------------------------------------------------------------------------------------------------------------------------------------------------------------------------------------------------------------------------------------------------------------------------------------------------------------------------------------------------------------------------------------------------------------------------------------------------------------------------------------------------------------------------------------------------------------------------------------------------------------------------------------------------------------------------------------------------------------------------------------------------------------------------------------------------------------------------------------------------------------------------------------------------------------------------------------------------------------------------------------------------------------------------------------------------------------------------------------------------------------------------------------------------------------------------------------------------------------------------------------------------------------------------------------------------------------------------------------------------------------------------------------------------------------------------------------------------------------------------------------------------------------------------------------------------------------------------------------------------------------------------------------------------------------------------------------------------------------------------------------------------------------------------------------------------------------------------------------------------------------------------------------------------------------------------------------------------------------------------------------------------------------------------------------------------------------------------------------------------------------------------------------------------------------------------------------------------------------------------------------------------------------------------------------------------------------------------------------------------------------------------
>Piptoporus_betulinus
--------------------------------------------------------------------------------------------------------------------------------------------------------------------------------------------------------------------------------------------------------------------------------------------------------------------------------------------------------------------------------------------------------------------------------------------------------------------------------------------------------------------------------------------------------------------------------------------------------------------------------------------------------------------------------------------------------------------------------------------------------------------------------------------------------------------------------------------------------------------------------------------------------------------------------------------------------------------------------------------------------------------------------------------------------------------------------------------------------------------------------------------------------------------------------------------------------------------------------------------------------------------------------------------------------------------------------------------------------------------------------------------------------------------------------------------------------------------------------------------------------------------------------------------------------------------------------------------------------------------------------------------------------------------------------------------------------------ggcgcggagaacttgatca---------------aacttgg--tc-a---------------tttagagg----aagtaa-------------aagt---------------------------------------------c---gt----------aa---c-aa-g-----------------------g-tt------tcc----g-t--a--g-gt-g-aacctgcgga-----aggat------------ca-tt-a--a-----tg-a------------------------------------------a-----t-t-------------attgaa------------------------------------------aggg-g-t-----t-g-t-------------c-gct----g-g----c----t---------------g---------------tt-------------------------------------------------------ag-c-----------------ag------------------cat--gt----------gcacg-----------c---------------t---------c-t---------------------------------------------------g------------------atc--------------------------------------------att-atcc--a-----------------------------tc-tt---ac----a-cac---------------c----------t-gtgca-c-a-------------------------------------cac--------------------------t------gta------------------------a-------------g---------------------------------------------------------------------------------------------------------------------t-c----------------------gg------------------------------------cttttga-tgcaa----------------------at------aagg---gtcttcat------------------tg-actctgcttaa-------a----------------------ttg---gg--agc-------------------------ct----------------------------------------------------------------------------------------------------------------tct--------tat------------------------g--------------------t---------------t-------------t--------------------ta---tcac---------aca------------ct------a-ct---a-tca---g-tt---t----aaa------------------gaat-g-----------t-a------aaa---------------------------tc---------------gcgttta-------------------------------a----cgc----at-tta------------ac-------t-a---t------acaactttcagcaacggatctcttggctctcgcatcgatgaagaacgcagcgaaa-tgcgataagtaatgtgaattgcaga-attcagtgaatcatcgaatctttgaacgcaccttgcgctcctt-ggtatt-ccgaggagcatgcctg--tttgagtgtcatg-gaatcat-c------aa-----c-t--c-t------------at-----ttac----------ttt----t-----------------------gtgaata------------g---g-------------g-------------ct-t--g-----------ga-c-tt-ggagg-----------------------------ttt--t----gc-cg-g-ta-----------------------------cttg--------tg---------------a---------------------tc--------------gg-ct-cc-tctt-gaatgcat--------------ta-g-cttg-at----------------------------ac-ct--t-------------------tgt------------gg-atc-----ag-c-tt-atcg-------------g-tg-tgat-a--------a-----t-t-------------gt-----cta----------cg------ccg--------------------tta---------------------------------------a-ctg-----------------tg-a-ag---------ca-------------------------------------------tata-ttaaagg-----------------------------------------------------------------------------------------gct-c-ggc-t----------------t-------ctaa----------------------------t-c-----g--------------------------------t------------------------------------------------------------------------------------------------------------------------------------------------------------------------------------------------------------------------------------------------------------------------------------cc-----------ttt-----------------------------acggga-----c-------------------------------------------------------------------aat----------------------------------------------a-act-tt-ga----------------cct-t-------tg------------a-cctcaa--atc-a-g-------------gtaggat--ta-ccc--------gctgaa-------------------------------------------------------------------------------------------------------c-ttaag-catatcaat-aag--cggagga-----------------------------------------------------------------------------------------------------aaag---------------------------------------------------------aaact--aaca---aggattcccc----tagta-------------------------------------------ac-------tgcg--------------ag-tgaag-c-ggg-aaaag-ctc-aaa------------tt-t---------------------aaaat-ct-ggcgg-t-c--tt-atggcc-----gt-ccgag-ttgtagt-c-----------------------------------------------t-ggagaa--gtgct-t-t-ccgcg-ctg--gaccgt------gtac-aagtctcttgga-acagagcgtcatagaggg----tgagaatcccgtctttgacacggactac---cagt-gc-tt--tgtgatgcgctctcaaagagtcgagttgt---ttgggaatgcagctcaaaatgggtggtaaattccatctaaagctaaatattggcgagagaccgatagcgaacaag------------taccgtgagggaaaga---tgaaaagcactttggaaagagagttaaacagtacgtgaaattgc----tgaaagggaaa-cgcttgaa---gtcagtcgcgttggccaggactcagc------cttg--ct-t-----tt--gc---tcggtgcatt------------ttct-ggtt-gacgggcc--agcatcgattttgaccattgga-----------aaa-agattaggggaatgtggcac---cttc----gggtgt-----gttatagccct-tagtc-aca-tacagtggttgggatcgaggac-----cgca--gcacgccttta----ttggcc-gggg--ttc--gcccac-g-tt-cgtgcttaggatgctggcgtaatggctttaaacgacccgtcttgaaacacggaccaaggagtctaacatgcctgcgagtgtttgggtg--gaaaaccc-gagcgcgtaatgaaagtgaa---agttgagatccttgtca-tggggagcatcgacgcccggacctgaac-ttcggtgatggatctgcggtagagcatgtatgttgggacccgaaagatggtgaactatgcctgaatagggtgaagccagaggaaactctggtggaggctcgtagcgattctgacgtgcaaatcgatcgtcaaatttgggtata-----------ggggcgaaagactaatcgaaccatctagtagctggttcctgccgaagtttccctcaggatagcagaaactcgta-t-cagatttatgtggtaaagcgaatgattagagg---ccttggggttg-aaacaaccttaacctattctcaaactttaaatatgtaag-aacaacccg-tcacttgattggac--cggttggcgattgagagtttctagtgggccatttttggtaagcagaactggcgatgcgggatgaaccgaacgcgaggttaaggtgccggaatacacgctcatcagacaccacaaaaggtgttagttcatctagacagcaggacggtggccatggaagtcggaatccgctaaggagtgtgtaacaactcacctgccgaatgaactag-ccctgaaaa-tggatggcgctcaagcgtgttacccatacctcgccgtcagcgttgaagtgacgcgctgacgagtaggcaggcgtggaggtcagtgaagaagcctaggcagtgatgctgggtgaaacggcc-tctagtgcagatct----------------------------------------------------------------------------------------------------------------------------------------------------------------------------------------------------------------------------------------------------------------------------------------------------------------------------------------------------------------------------------------------------------------------------------------------------------------------------------------------------------------------------------------------------------------------------------------------------------------------------------------------------------------------------------------------------------------------------------------------------------------------------------------------------------------------------------------------------------------------------------------------------------------------------------------------------------------------------------------------------------------------------------------------------------------------------------------------------------------------------------------------------------------------------------------------------------------------------------------------------------------------------------------------------------------------------------------------------------------------------------------------------------------------------------------------------------------------------------------------------------------------------------------------------------------------------------------------------------------------------------------------------------------------------------------------------------------------------------------------------------------------------------------------------------------------------------------------------------------------------------------------------------------------------------------------------------------------------------------------------------------------------------------------------------------------------------------------------------------------------------------------------------------------------------------------------------------------------------tgac---------------------------------------------------------------------------------------------------------------------------------------------------------------------------------------------------------------------------------------------------------------------------------------------------------------------------------------------------------------------------------------------------------------------------------------------------------------------------------------------------------------------------------------------------------------------------------------------------------------------------------------------------------------------------------------------------------------------------------------------------------------------------------------------------------------------------------------------------------------------------------------------------------------------ctttgacctcaaa--tc-aggtaggat-tacc---------cgctg-aacttaagcatatcaata------agcggaggaaaag-aaactaac-a-aggattcccctagtaactgcgagtgaagcgggaaaagctcaaatttaaaatctgg-c-g--gt--c-t-a--t--ggccgt-ccgagttgtagtctggagaagtgctt-tccgc-gctggaccgtgtacaagtctcttgga-acagagcgt-catagagggtgagaatcccgtctttg--ac--acgg-a-cta-c--cagtg-c-tt-tgtgatgtgctctcaaagagtcgagttgtttgggaatgcagctcaaaatgggtggtaaattccatctaaagctaaatattggcgagagaccgatagcgaacaagtaccgtgagggaaagatgaaaagcactttggaaagagagttaaacagtacgtgaaattgctgaaagggaaacgcttgaagt-cagtcgcgttgg-cc-aggactc-agc--ctt--------g----c-----t--t---t-t------------gcttggtgcattttct-gg--t-t-g-acgggccagcatcgatttt-gac-cattggaaaaaga-ttag-gg-gaatgtggca-cc---t--t----c----g---g-gtgt--g---ttatagcccttagtc-acgatacagt-gg-ttgggatcg-ag-----gacc-gcagcacg---------------------c-ct----ttat-t-ggcc-----gg----gg--------t-t--c---gcc-cacg--t-t---cgtgcttaggatgctggcgtaatggctttaaacgacccgtcttgaaacacggaccaaggagtctaacatgcctgcgagtgtttgggtgg--aaaa-cccgagcgcgtaatgaaagtg-aaa---gttgaga-tcc-ttgtcat--ggggagcatcgacgcccggacctgaac-t-tcg-gtgatggatctgcggtagagcatgtatgttgggacccgaaagatggtgaactatgcctgaatagggtgaagccagaggaaactctggtggaggctcgtagcgattctgac-gtgcaaatcgatcgtcaaatttgggtataggggcgaaagactaatcgaaccat--------------------------------------------------------------------------------------------------------------------------------------------------------------------------------------------------------------------------------------------------------------------------------------------------------------------------------------------------------------------------------------------------------------------ctagtagctgg-----------------------------------------------------------------------------ttcctgccga----------------------------------------------------------------------------------------------agttcccccaaggat--------------agcagaaactcg---------------------------ta---------------------------t-cagattt------------------------------------------------------------------------------------------atgtggtaaagcgaatgattagaggccttggggttgaaacaaccttaacct--------attctcaaacttt--------------------aaatatgtaagaacgagccgtcacttga-ttggac-----cgct-cg-g-tgattg-a-g-agtttctagt-gggcca-tttttggtaagcagaactggcgatgcgggatgaaccgaacgtgaggttaaggtgccggaatacacgctcatc-agacaccacaaaaggtgttagttcatctagacagcaggacggtggccatgg-aag--tcggaatccgct-aaggagtgtgtaacaactcacct-g-ccg-aatgaactagccctg-aa--aa-t-gg-atggcg-c-tcaagcgtgtta-cccat-ac-ct---c-a-cc-gt-cagc-g-tt-gaagtgac-g-cgctgacgagtaggca-ggc-gtgga-gg-tc--agtgaagaagcct-aggcagcaatgc-tgggtgaaacggcctctagt-gcagatcttggt-ggtagtagcaaatattcaagtgagaaccttgaagactgaagtggagaaaggttccatggtaacagcagttggacatgggttagtcgatcctaagagatagggaagctccgtttcaaa-gtgcacgatttttcgtgccgcc-tatcgaaagggaatccggttaagattccggaaccaggatgtg---g-atttttaacggcaacgtaaatgaacttggagacgctggcgagggccccgggaagagttatcttttctccttaaca---gtctatcaccctgaaatcggtttgtccggagctagggttcaatggctggtagagctcgacacctctgtcgggtccggtgcgttctcgacagtccttgaaaa--tccaagggaat--gaataattttcacgcctggtcgtactcataaccgcagcaggtctccaaggtgaacagcctctagttgatagaacaatgtagataagggaagtcggcaaaatagatccgtaacttcgggaaaaggattggctctaagggttgggtgcgtcgggccttg-gttggaagc----------tgcgggaccagactgggactgttt-ggg---------gcaacct--agacggactcggtca-ggacctg---------------ttagtggatgaccttggctgccttc----gggcg---tccggcgcacgcttaacaacc-----aacttagaa-ctggtacggaca-aggggaatctgactgtctaattaaaacatagcat------------------------------------------------------------------------------------------------------------------------------------------------------------------------------------------------------------------------------------------------------------------------------------------------------------------------------------------------------------------------------------------------------------------------------------------------------------------------------------------------------------------------------------------------------------------------------------------------------------------------------------------------------------------------------------------------------------------------------------------------------------------------------------------------------------------------------------------------------------------------------------------------------------------------------------------------------------------------------------------------------------------------------------------------------------------------------------------------------------------------------------------------------------------------------------------------------------------------------------------------------------------------------------------------------------------------------------------------------------------------------------------------------------------------------------------------------------------------------------------------------------------------------------------------------------------------------------------------------------------------------------------------------------------------------------------------------------------------------------------------------------------------------------------------------------------------------------------------------------------------------------------------------------------------------------------------------------------------------------------------------------------------------------------------------------------------------------------------------------------------------------------------------------------------------------------------------------------------------------------------------------------------------------------------------------------------------------------------------------------------------------------------------------------------------------------------------------------------------------------------------------------------------------------------------------------------------------------------------------------------------------------------------------------------------------------------------------------------------------------------------------------------------------------------------------------------------------------------------------------------------------------------------------------------------------------------------------------------------------------------------------------------------------------------------------------------------------------------------------------------------------------------------------------------------------------------------------------------------------------------------------------------------------------------------------------------------------------------------------------------------------------------------------------------------------------------------------------------------------------------------------------------------------------------------------------------------------------------------------------------------------------------------------------------------------------------------------------------------------------------------------------------------------------------------------------------------------------------------------------------------------------------------------------------------------------------------------------------------------------------------------------------------------------------------------------------------------------------------------------------------------------------------------------------------------------------------------------------------------------------------------------------------------------------------------------------------------------------------------------------------------------------------------------------------------------------------------------------------------------------------------------------------------------------------------------------------------------------------------------------------------------------------------------------------------------------------------------------------------------------------------------------------------------------------------------------------------------------------------------------------------------------------------------------------------------------------------------------------------------------------------------------------------------------------------------------------------------------------------------------------------------------------------------------------------------------------------------------------------------------------------------------------------------------------------------------------------------------------------------------------------------------------------------------------------------------------------------------------------------------------------------------------------------------------------------------------------------------------------------------------------------------------------------------------------------------------------------------------------------------------------------------------------------------------------------------------------------------------------------------------------------------------------------------------------------------------------------------------------------------------------------------------------------------------------------------------------------------------------------------------------------------------------------------------------------------------------------------------------------------------------------------------------------------------------------------------------------------------------------------------------------------------------------------------------------------------------------------------------------------------------------------------------------------------------------------------------------------------------------------------------------------------------------------------------------------------------------------------------------------------------------------------------------------------------------------------------------------------------------------------------------------------------------------------------------------------------------------------------------------------------------------------------------------------------------------------------------------------------------------------------------------------------------------------------------------------------------------------------------------------------------------------------------------------------------------------------------------------------------------------------------------------------------------------------------------------------------------------------------------------------------------------------------------------------------------------------------------------------------------------------------------------------------------------------------------------------------------------------------------------------------------------------------------------------------------------------------------------------------------------------------------------------------------------------------------------------------------------------------------------------------------------------------------------------------------------------------------------------------------------------------------------------------------------------------------------------------------------------------------------------------------------------------------------------------------------------------------------------------------------------------------------------------------------------------------------------------------------------------------------------------------------------------------------------------------------------------------------------------------------------------------------------------------------------------------------------------------------------------------------------------------------------------------------------------------------------------------------------------------------------------------------------------------------------------------------------------------------------------------------------------------------------------------------------------------------------------------------------------------------------------------------------------------------------------------------------------------------------------------------------------------------------------------------------------------------------------------------------------------------------------------------------------------------------------------------------------------------------------------------------------------------------------------------------------------------------------------------------------------------------------------------------------------------------------------------------------------------------------------------------------------------------------------------------------------------------------------------------------------------------------------------------------------------------------------------------------------------------------------------------------------------------------------------------------------------------------------------------------------------------------------------------------------------------------------------------------------------------------------------------------------------------------------------------------------------------------------------------------------------------------------------------------------------------------------------------------------------------------------------------------------------------------------------------------------------------------------------------------------------------------------------------------------------------------------------------------------------------------------------------------------------------------------------------------------------------------------------------------------------------------------------------------------------------------------------------------------------------------------------------------------------------------------------------------------------------------------------------------------------------------------------------------------------------------------------------------------------------------------------------------------------------------------------------------------------------------------------------------------------------------------------------------------------------------------------------------------------------------------------------------------------------------------------------------------------------------------------------------------------------------------------------------------------------------------------------------------------------------------------------------------------------------------------------------------------------------------------------------------------------------------------------------------------------------------------------------------------------------------------------------------------------------------------------------------------------------------------------------------------------------------------------------------------------------------------------------------------------------------------------------------------------------------------------------------------------------------------------------------------------------------------------------------------------------------------------------------------------------------------------------------------------------------------------------------------------------------------------------------------------------------------------------------------------------------------------------------------------------------------------------------------------------------------------------------------------------------------------------------------------------------------------------------------------------------------------------------------------------------------------------------------------------------------------------------------------------------------------------------------------------------------------------------------------------------------------------------------------------------------------------------------------------------------------------------------------------------------------------------------------------------------------------------------------------------------------------------------------------------------------------------------------------------------------------------------------------------------------------------------------------------------------------------------------------------------------------------------------------------------------------------------------------------------------------------------------------------------------------------------------------------------------------------------------------------------------------------------------------------------------------------------------------------------------------------------------------------------------------------------------------------------------------------------gggagatcagaagaagtcgatgtcctcgaaagcgggcgtgtctcaggtgctcaatcgctacacttacgcttcgacgctttcccatctgcgtcgctgcaac------acgccgctgggtcgtgaag----ggaagatcgccaaacctcgtcaactgcacaatactcattggggtatggtgtgtccggcagaaacccccgaaggacaagcgtgtggcctcgtcaagaacctctcactcatgtcttgtatctcggtcggctcgatatccgctcccgtcatc--gagttcctggaggagtggggtctggagtctttggaggag--------------aac-gc------gcattctgcgacgccctg-----caccaaggtattcgtgaacggtgtctggatgggtgtacatcgcgatccagcgaacctggtcaaaacgatcaagaagctgcgtcggaaggacgacatcagtcctgaggtgtccgtcgtccgcgatatccgtgaacgagagctgcggctatacac----------------------agacgccggtcgtgtatgccggccgctgttcattgtcgag---ga------ccagagtctgctcctcaagaagca-gcacatatcgtggctcagcaa---------------------------------tggca-----------------------------------------aagacgacaac----------------cgaaac--------------------------------------------------------gacttcaa----------------------------------------gtgggattct--------------------------------------------ctcgtgaagagc-ggtgtcgtcgaactgctcgacgccgaggaagaggagaccgtgatgatttgcatgacaccggaagacctggagaactc----------------aagattgcagtcc-cag----------ggagtcgacacaaccgcg---aacgat---------ggcg------aattcgacc-c------cgctactcggctgaag------gca------cctacaaacatccac----acttggacacactgcgagattcatcccagtatgatactcggtgtctgcgcgagtatcattcccttccccgatcacaaccaggtatgtcgt----------------------------------ttatcgttaagac-----gcatgca-tgctcgcctcacgcagtttg--------ttcgtag-tctcctcgtaatacttaccaatctgccatgggtaaacaagctatgggcatcttcctgaccaatttcctcatccgaatggataccatggcca-acatcttgtactatcctcagaaaccgctggcgaccactcgctccatggaatatct--caagttccgagagctacctgcgggtcaaaatgctatcgtagccattttatgctacag-----------------------------------------------------------------------------------------------------------------------------------------------------------------------------------------------------------------------------------------------------------------------------------------------------------------------------------------------------------------------------------------------------------------------------------------------------------------------------------------------------------------------------------------------------------------------------------------------------------------------------------------------------------------------------------------------------------------------------------------------------------------------------------------------------------------------------------------------------------------------------------------------------------------------------------------------------------------------------------------------------------------------------------------------------------------------------------------------------------------------------------------------------------------------------------------------------------------------------------------------------------------------------------------------------------------------------------------------------------------gcacctatcttaggttatttgaatattagtttaactaatttagctttatattctataatagtatta------agtctaataataagtattcactat---------------------------------------------------------------------------------------------gtgtct-------------------------------------------------------------------------------------------------------------------------------------------------------------------------------------------------------------------------------------------------------------------------------------------------------------------------------------------------------------------------------------------------------------------------------------------------------------------------------------------------------------------------------------------------------------------------------------------------------------------------------------------------------------------------------------------------------------------------------------------------------------------------------------------aataacgaaa---------------ataaaatagtaccatctaaatgg------------------------------------------------------------------------------------------------------------------------------------------------------------------------------------------------------------------------------------------------------------------------------------------------------------------------------------------------------------------------------------------------------------------------------------------------------------------------------------------------------------------------------------------------------------------------------------------------------------------------------------------------------------------------------------------------------------------------------------------------------------------------------------------------------------------tctattgctcttgaaagtttatttgcaagtattaattcaatggttaaagaacaattaggt------aaagaat------------------------------------------------------------------------------------------------------------------------------------------------------------------------------------------------------------------------------------------------------------------------------------------------------------------------------------------------------------------------------------------------------------------------------------------------------------------------------------------------------------------------------------------------------------------------------------------------------------------------------------------------------------------------------------------------------------------------------------------------------------------------------------------------------tatatttaccttttatctattctttattttttttcatattaatagcaaatttaacaggtaatgttccatattctttcacaataacaacatcaataatggtgtcaattggtttatctttcactattttaattgctgttacaatattagctttatctatccataaattacatttcttctcattttttgttccttctggaacaccattggccttagtacctttattagttttaattgaattggtttcatatttagctagagctttttcattaggaataagattatttgctaatgtggtagcaggtcacactttaatgaaaattttagcaacattcttatatcaaatgttt------agtagtactttaattatagctactattactttaataccttttacaattttcttagctattattggtttagaattggctgtttctattattcaa-----------------------------------------------------------------------------------------------------------------------------------------------------------------------------------------------------------------------------------------------------------------------------------------------------------------------------------------------------------------------------------------------------------------------------------------------------------------------------------------------------------------------------------------------------------------------------------------------------------------------------------------------------------------------------------------------------------------------------------------------------------------------------------------------------------------------------------------------------------------------------------------------------------------------------------------------------------------------------------------------------------------------------------------------------------------------------------------------------------------------------------------------------------------------------------------------------------------------------------------------------------------------------------------------------------------------------------------------------------------------------------------------------------------------------------------------------------------------------------------------------------------------------------------------------------------------------------------------------------------------------------------------------------------------------------------------------------------------------------------------------------------------------------------------------------------------------------------------------------------------------------------------------------------------------------------------------------------------------------------------------------------------------------------------------------------------------------------------------------------------------------------------------------------------------------------------------------------------------------------------------------ggycacgtcgattccggcaagtccaccaccaccggacatctgatttacaagtgcggtggtatcgacaagcg-taccatcgagaagttcgaaaaggaggctgctgagctcggcaagggctcgttcaagtatggtgagtacatgtaggcgcttgatgttcttatcaaatctaagcg---------------agtcatcattacagcctgggtgctcgacaagctcaaggctgagcgtgagcgtggtatcacgatcgatatcgcc---------------------------------------------------------------ttgtggaagttcgagaccccccggtacatgattaccgtaagttttcgcgttcctc----------tgtctgtacctgcggatggctatgcttacgcgggataaccttcataggtcattgacgccccaggccaccgtgacttcatcaagaacatgatcactggtacctcgcaag-ccgactgcgccattctcatcattgccgg---tggtaccgg-tgagttcgaggctggtatttccaaggacggccagactcgc-gagcacgctctcctcgccttcaccctc--ggtg-ttaggcaactcatcg-tcgccgtcaacaagatggacactacgaaggt---tcgtta---------------------------tcacttccattctcgctcattgtg---------------tgttaatgtagattgc-------agtggtccgaggacc--gtttcaacgaaatcatcaagg-agacgtcc-actttcatcaag-aaggtcggctacaaccccaa-gtcggtcgc-gttcgtc-cctatttct-ggctggca-cggtgacaacatg-ttggaggagtccgg-caagtgagta-atatgcgttagt------------------gtttgta--gccgatggttgtgctgaaccgtccgctccagcatgccttggtacaagggct-ggaccagggagaccaaggcggg---tccc---gtcaagggcaagaccc-ttctcg-acgccatcgacgccattgagcctcctgtccgtccctccgacaagcctctccgtctccccctccaggatgtctacaagatcggtggtatcggcacggtgccggtcggccgtgtcgagactggtgtcatcaagtctggcatggtcgttactttcgcgccctcgaacgtcaccactgaggtgaaatccgtcgagatgcaccacgagcaacttgtcgagggtcttcctggtgacaacgttgg--tttcaacgtgaagtayg-------------------tgccactgaccttgcccataatatgtgtgcttattttcgttgcag---------------------gaacgtatcggtcaaggatattcgccgtggtaacgtcgcttccgactccaagaacgaccccgccaaggaggcggcatcgttcaacgctcaggtcatcgtcctcaaccacccc-ggtaatatcttagccggttacacgcccgtgatggattgccataccgcgcacattgcttgcaagttcgccgagctcatcgagaagatcgaccgccggtcgggcaagtcgatcgaggcgtctcccaagtccgtcaagtctggcgatgcctgcattgccaagcttgtgcccagcaagccgat--------------------------------------------------------------gtgcgtg------------------------------------------------------gagtcctacaacg-agtacccgcctcttggtcgtttcgccgttcgtgacatgaggcaaacygtygccgtcgggtgtca---------------------------------------------------------------------------------------------------------------------------------------------------------------------------------------------------------------------------------------------------------------------------------------------------------------------------------------------------------------------------------------------------------------------------------------------------------------------
>Antrodia_malicola
-----------------------------------------------------------------------------------------------------------------------------------------------------------------------------------------------------------------------------------------------------------------------------------------------------------------------------------------------------------------------------------------------------------------------------------------------------------------------------------------------------------------------------------------------------------------------------------------------------------------------------------------------------------------------------------------------------------------------------------------------------------------------------------------------------------------------------------------------------------------------------------------------------------------------------------------------------------------------------------------------------------------------------------------------------------------------------------------------------------------------------------------------------------------------------------------------------------------------------------------------------------------------------------------------------------------------------------------------------------------------------------------------------------------------------------------------------------------------------------------------------------------------------------------------------------------------------------------------------------------------------------------------------------------------------------------------------------------------------------------------------------------------------ttagagg----aagtaa-------------aagt---------------------------------------------c---gt----------aa---c-aa-g-----------------------g-tt------tcc----g-t--a--g-gt-g-aacctgcgga-----aggat------------ca-tt-a--t-----tg-a------------------------------------------a-----t-t--------------ttgag------------------------------------------aggg-g-t-----t-g-t-------------a-gct----g-g----c----g---------------t---------------tc---------------------------------------------tcgttcgagacg-c-----------------at------------------ttt--gt----------gcacg-----------c---------------c---------c-t---------------------------------------------------g------------------atc--------------------------------------------att-atcc--a-----------------------------tc-tc---------a-cac---------------c----------t-gtgca-c-a-------------------------------------ctc--------------------------t------gta------------------------g-------------g---------------------------------------------------------------------------------------------------------------------t-c----------------------gg------------------------------------ttactgg-ggct--------------------------------act---gtctttat------------------tg-gtggtgctc---------------------------------tg---t---ggc-------------------------ct----------------------------------------------------------------------------------------------------------------tcc--------tat------------------------g--------------------t---------------t-------------t--------------------tt---atac---------aaa------------ct------a-ct---c--ag---t-tt--------aaa------------------gaat-g-----------t--------caa---------------------------tt---------------gcgtgta-------------------------------a----cgc----at-tt--------------a-------t-a---t------acaactttcagcaacggatctcttggctctcgcatcgatgaagaacgcagcgaaa-tgcgataagtaatgtgaattgcaga-attcagtgaatcatcgaatctttgaacgcaccttgcgctcctt-ggtatt-ccgaggagcatgcctg--tttgagtgtcatg-gaattct-c------aa-----c-t--c-t------------at-----ttgc----------att----t-----------------------gtgaata------------g---g-------------g-------------ct-t--g-----------ga-c-tt-ggagg-------------t-t-----------ttgaa--t----gc-tg-g-at-----------------------------acta--------ct---------------ttg---------------tat-tc--------------ag-ct-cc-tctt-aaatgcat--------------ta-g-ctcg-ag----------------------------cc-tg--t-------------------tgt------------gg-atc-----ag-c-t---tca-------------g-tg-tgat-a--------a-----t-t-------------gt-----cta----------cg------ctg--------------------tt------------------------------------------ctg-----------------tg-a-ag---------ca-------------------------------tt--------attata-tatgggc-----------------------------------------------------------------------------------------ctt-c-ggc-t----------------t-------ctaa----------------------------t-t-----g--------------------------------t------------------------------------------------------------------------------------------------------------------------------------------------------------------------------------------------------------------------------------------------------------------------------------cc-----------tgt-----------------------------actgga-----c-------------------------------------------------------------------aac----------------------------------------------a-tct-at-ga----------------cct-t-------tg------------a-cctcaa--atc-a-g-------------gtagggt--ta-ccc--------gctgaa-------------------------------------------------------------------------------------------------------c-ttaag-catatcaat-aag--cggagga-----------------------------------------------------------------------------------------------------aaag---------------------------------------------------------aaact--aaca---aggattcccc----tagta-------------------------------------------ac-------tgcg--------------ag-tgaag-c-ggg-aaaag-ctc-aaa------------tt-t---------------------aaaat-ct-ggcgg-t-c--tt--tggcc-----gt-ccgag-ttgtagt-c-----------------------------------------------t-ggagaa--gtgct-t-t-ccgcg-ctg--gaccgt------gtac-aagtctcttgga-acagagcgtcatagaggg----tgagaatcccgtctttgacacggactac---cagt-gc-tt--tgtgatgcgctctcaaagagtcgagttgt---ttgggaatgcagctcaaaatgggtggtaaattccatctaaagctaaatattggcgagagaccgatagcgaacaag------------taccgtgagggaaaga---tgaaaagcactttggaaagagagttaaacagtacgtgaaattgc----tgaaagggaaa-cgcttgaa---gtcagtcgcgttggccaggactcagc------cttg--ct-t-----tttggc---ttggtgcatt------------ttct-ggtt-gacgggcc--agcatcgattttgactgtcgga-----------aaa-aggctgggggaatgtggcac---cttc----gggtgt-----gttatagctct-cagtc-aca-tacggcagttgggatcgaggac-----cgca--gcacgccttta-----tggcc-gggg--ttc--gcccac-g-tt-cgtgcttaggatgctggcgtaatggctttaaacgacccgtcttgaaacacggaccaaggagtctaacatgcctgcgagtgtttgggtg--gaaaaccc-gagcgcgtaatgaaagtgaa---agttgagatccctgtcg-tggggagcatcgacgcccggacctgaac-ttcggtgatggctctgcggtagagcatgtatgttgggacccgaaagatggtgaactatgcctgaatagggtgaagccagaggaaactctggtggaggctcgtagcgattctgacgtgcaaatcgatcgtcaaatttgggtata-----------ggggcgaaagactaatcgaaccatctagtagctggttcctgccgaagtt-------------------------------------------------------------------------------------------------------------------------------------------------------------------------------------------------------------------------------------------------------------------------------------------------------------------------------------------------------------------------------------------------------------------------------------------------------------------------------------------------------------------------------------------------------------------------------------------------------------------------------------------------------------------------------------------------------------------------------------------------------------------------------------------------------------------------------------------------------------------------------------------------------------------------------------------------------------------------------------------------------------------------------------------------------------------------------------------------------------------------------------------------------------------------------------------------------------------------------------------------------------------------------------------------------------------------------------------------------------------------------------------------------------------------------------------------------------------------------------------------------------------------------------------------------------------------------------------------------------------------------------------------------------------------------------------------------------------------------------------------------------------------------------------------------------------------------------------------------------------------------------------------------------------------------------------------------------------------------------------------------------------------------------------------------------------------------------------------------------------------------------------------------------------------------------------------------------------------------------------------------------------------------------------------------------------------------------------------------------------------------------------------------------------------------------------------------------------------------------------------------------------------------------------------------------------------------------------------------------------------------------------------------------------------------------------------------------------------------------------------------------------------------------------------------------------------------------------------------------------------------------------------------------------------------------------------------------------------------------------------------------------------------------------------------------------------------------------------------------------------------------------------------------------------------------------------------------------------------------------------------------------------------------------------------------------------------------------------------------------------------------------------------------------------------------------------------------------------------------------------------------------------------------------------------------------------------------------------------------------------------------------------------------------------tttgacctcaaa--tc-aggtagggt-tacc---------cgctg-aacttaagcatatcaata------agcggaggaaaag-aaactaac-a-aggattcccctagtaactgcgagtgaagcgggaaaagctcaaatttaaaatctgg-c-g--gt--c-t-t--t--ggccgt-ccgagttgtagtctggagaagtgctt-tccgc-gctggaccgtgtacaagtctcttgga-acagagcgt-catagagggtgagaatcccgtctttg--ac--acgg-a-cta-c--cagtg-c-tt-tgtgatgcgctctcaaagagtcgagttgtttgggaatgcagctcaaaatgggtggtaaattccatctaaagctaaatattggcgagagaccgatagcgaacaagtaccgtgagggaaagatgaaaagcactttggaaagagagttaaacagtacgtgaaattgctgaaagggaaacgcttgaagt-cagtcgcgttgg-cc-aggactc-agc--ctt--------g----c---ttt--t---t-g------------gcttggtgcattttct-gg--t-t-g-acgggccagcatcgatttt-gac-tgtcggaaaaagg-ctgg-gg-gaatgtggca-cc---t--t----c----g---g-gtgt--g---ttatagctctcagtc-ac-atacggc-ag-ttgggatcg-ag-----gacc-gcagcacg---------------------c-ct----tt-a-t-ggcc-----gg----gg--------t-t--c---gcc-cacg--t-t---cgtgcttaggatgctggcgtaatggctttaaacgacccgtcttgaaacacggaccaaggagtctaacatgcctgcgagtgtttgggtgg--aaaa-cccgagcgcgtaatgaaagtg-aaa---gttgaga-tcc-ctgtcgt--ggggagcatcgacgcccggacctgaac-t-tcg-gtgatggctctgcggtagagcatgtatgttgggacccgaaagatggtgaactatgcctgaatagggtgaagccagaggaaactctggtggaggctcgtagcgattctgac-gtgcaaatcgatcgtcaaatttgggtataggggcgaaagactaatcgaaccat--------------------------------------------------------------------------------------------------------------------------------------------------------------------------------------------------------------------------------------------------------------------------------------------------------------------------------------------------------------------------------------------------------------------ctagtagctgg-----------------------------------------------------------------------------ttcctgccga----------------------------------------------------------------------------------------------agtttccctcaggat--------------agcagaaactcg---------------------------ta---------------------------t-cagattt------------------------------------------------------------------------------------------atgtggtaaagcgaatgattagaggccttggggttgaaacaaccttaacct--------attctcaaacttt--------------------aaatatgtaaga------------------------------------------------------------------------------------------------------------------------------------------------------------------------------------------------------------------------------------------------------------------------------------------------------------------------------------------------------------------------------------------------------------------------------------------------------------------------------------------------------------------------------------------------------------------------------------------------------------------------------------------------------------------------------------------------------------------------------------------------------------------------------------------------------------------------------------------------------------------------------------------------------------------------------------------------------------------------------------------------------------------------------------------------------------------------------------------------------------------------------------------------------------------------------------------------------------------------------------------------------------------------------------------------------------------------------------------------------------------------------------------------------------------------------------------------------------------------------------------------------------------------------------------------------------------------------------------------------------------------------------------------------------------------------------------------------------------------------------------------------------------------------------------------------------------------------------------------------------------------------------------------------------------------------------------------------------------------------------------g-tataaa-caagtttgt--actgtgaaactgcgaa-tggctcattaaatcagttatagtttatttga--tggtgcttt-actacatggataactgtggtaat-tctagagctaatacatgcaat-caagccccgacttctgga-ag-gggtgta-tttattagataa--aaaaccaacgcggttc--gcc-gctcccttggtgattc-ataataacttctcgaatcgcatggccttg-tgccggcgatgc-ttcattcaaatatctgccctatcaactttcgatggt-aggatagaggcctaccatggtttcaacgg-gt-aacggggaataaggg-ttcg-attccggagag-ggagcctgagaaac-ggctacca-ca-tccaagga-a-ggcagcaggcgcgcaaattacccaatcccgacac---ggggaggtagtgacaataaataacaatatagggctcttt-cgggtcttataattggaatgag-tacaatttaaatctc-ttaacgagg-aacaattggagggcaagtctggtgccagcag-ccg-cggtaa-ttccag-ctcc-aatagcgtatattaaagttgttgcagttaaaaagctc-gtagttgaacttcaga-cctggctgggcggtctgcc--t-aacggta-tg--tac-tgtccgg-ctgggtcttacctcttggtg-ag-ccggcatgcccttcactgg-gtgt--gt-cggggaacca-ggac-----------tttta---ccttgagaaaat-tagagtgttcaaa----------------------gcaggc-ttatg-cccgaatacattagcatgg-aataataaaata-ggacgtgc-ggttcta-ttttgttggtttctag-agtcgccg--taatgatt-aatagggatagttgggggcattagtattcag--ttgctagaggtgaaattc-ttggattt-acggaag-a-ctaactattgcgaaagcatttgccaaggatg-ttttcattaatcaagaacgaaggttaggggatcgaaaacgatcagataccgttgtagtcttaacagtaaactatgccga-cta-gggatc-gggcg-aact-c-aa-ttttatgtgtcgc-tcggcacctt-acgagaaa-tcaaagt--------------------------------------------ctttgggtt-ctggggggagt-atggtcg-caagg-ctgaaac-ttaaaggaat-----tgacgg-aaggg-caccacca-ggtgt-------------------------------------------------------------------------------------------------------------------------------------------------------------------------------------------------------------------------------------------------------------------------------------------------------------------------------------------------------------------------------------------------------------------------------------------------------------------------ggag-cctgcggcttaatttgactcaacac-ggggaaactca-ccaggtccagacatgactaggattgacagattgatagctctttcatga----ttttatgggtggtggtgcatggcc-gttcttagttggtggagtgattt-gtctggttaattccgataacgaacgagacc-ttaacctgcttaatag-----ccaggccggc-ttt-tgctggtcgccg-gcttcttagag-ggactgtca---gcgtctagcagacggaag-tttgaggcaataacaggtctgtgatg-cccttagatgttctgggccgcacg--cgcg-ctacactg-acagagccagcgag-tt-att-tt--ccttggccggaaggt--ctgggtaatctt-gtgaaactctgtcgtgctggggatagagcattgcaattat-------tgctcttcaacgaggaatacct-agtaagcgtg-agtcatcag-ctcgcgttgattacgt-ccctgccctttgtacacaccgcccg-tcgctacta-ccgattg-aat-ggctta-gtgaggtgttggg-attggcttc-ggggagccggcaacgggcaccc-tg--ttgctgagaacttcat-caaa-ctt-ggtcatttagaggaagtaaaag----tc-gt-aacaa---------------------------------------ggtttccgtag---------gtgaacc-t-gcggaagg-----------------------------------------------------------------------atcattatt--------------------------------------------------------------------------------------------------------------------------------------------------------------------------------------------------------------------------------------------------------------------------------------------------------------------------------------------------------------------------------------------------------------------------------------------------------------------------------------------------------------------------------------------------------------------------------------------------------------------------------------------------------------------------------------------------------------------------------------------------------------------------------------------------------------------------------------------------------------------------------------------------------------------------------------------------------------------------------------------------------------------------------------------------------------------------------------------------------------------------------------------------------------------------------------------------------------------------------------------------------------------------------------------------------------------------------------------------------------------------------------------------------------------------------------------------------------------------------------------------------------------------------------------------------------------------------------------------------------------------------------------------------------------------------------------------------------------------------------------------------------------------------------------------------------------------------------------------------------------------------------------------------------------------------------------------------------------------------------------------------------------------------------------------------------------------------------------------------------------------------------------------------------------------------------------------------------------------------------------------------------------------------------------------------------------------------------------------------------------------------------------------------------------------------------------------------------------------------------------------------------------------------------------------------------------------------------------------------------------------------------------------------------------------------------------------------------------------------------------------------------------------------------------------------------------------------------------------------------------------------------------------------------------------------------------------------------------------------------------------------------------------------------------------------------------------------------------------------------------------------------------------------------------------------------------------------------------------------------------------------------------------------------------------------------------------------------------------------------------------------------------------------------------------------------------------------------------------------------------------------------------------------------------------------------------------------------------------------------------------------------------------------------------------------------------------------------------------------------------------------------------------------------------------------------------------------------------------------------------------------------------------------------------------------------------------------------------------------------------------------------------------------------------------------------------------------------------------------------------------------------------------------------------------------------------------------------------------------------------------------------------------------------------------------------------------------------------------------------------------------------------------------------------------------------------------------------------------------------------------------------------------------------------------------------------------------------------------------------------------------------------------------------------------------------------------------------------------------------------------------------------------------------------------------------------------------------------------------------------------------------------------------------------------------------------------------------------------------------------------------------------------------------------------------------------------------------------------------------------------------------------------------------------------------------------------------------------------------------------------------------------------------------------------------------------------------------------------------------------------------------------------------------------------------------------------------------------------------------------------------------------------------------------------------------------------------------------------------------------------------------------------------------------------------------------------------------------------------------------------------------------------------------------------------------------------------------------------------------------------------------------------------------------------------------------------------------------------------------------------------------------------------------------------------------------------------------------------------------------------------------------------------------------------------------------------------------------------------------------------------------------------------------------------------------------------------------------------------------------------------------------------------------------------------------------------------------------------------------------------------------------------------------------------------------------------------------------------------------------------------------------------------------------------------------------------------------------------------------------------------------------------------------------------------------------------------------------------------------------------------------------------------------------------------------------------------------------------------------------------------------------------------------------------------------------------------------------------------------------------------------------------------------------------------------------------------------------------------------------------------------------------------------------------------------------------------------------------------------------------------------------------------------------------------------------------------------------------------------------------------------------------------------------------------------------------------------------------------------------------------------------------------------------------------------------------------------------------------------------------------------------------------------------------------------------------------------------------------------------------------------------------------------------------------------------------------------------------------------------------------------------------------------------------------------------------------------------------------------------------------------------------------------------------------------------------------------------------------------------------------------------------------------------------------------------------------------------------------------------------------------------------------------------------------------------------------------------------------------------------------------------------------------------------------------------------------------------------------------------------------------------------------------------------------------------------------------------------------------------------------------------------------------------------------------------------------------------------------------------------------------------------------------------------------------------------------------------------------------------------------------------------------------------------------------------------------------------------------------------------------------------------------------------------------------------------------------------------------------------------------------------------------------------------------------------------------------------------------------------------------------------------------------------------------------------------------------------------------------------------------------------------------------------------------------------------------------------------------------------------------------------------------------------------------------------------------------------------------------------------------------------------------------------------------------------------------------------------------------------------------------------------------------------------------------------------------------------------------------------------------------------------------------------------------------------------------------------------------------------------------------------------------------------------------------------------------------------------------------------------------------------------------------------------------------------------------------------------------------------------------------------------------------------------------------------------------------------------------------------------------------------------------------------------------------------------------------------------------------------------------------------------------------------------------------------------------------------------------------------------------------------------------------------------------------------------------------------------------------------------------------------------------------------------------------------------------------------------------------------------------------------------------------------------------------------------------------------------------------------------------------------------------------------------------------------------------------------------------------------------------------------------------------------------------------------------------------------------------------------------------------------------------------------------------------------------------------------------------------------------------------------------------------------------------------------------------------------------------------------------------------------------------------------------------------------------------------------------------------------------------------------------------------------------------------------------------------------------------------------------------------------------------------------------------------------------------------------------------------------------------------------------------------------------------------------------------------------------------------------------------------------------------------------------------------------------------------------------------------------------------------------------------------------------------------------------------------------------------------------------------------------------------------------------------------------------------------------------------------------------------------------------------------------------------------------------------------------------------------------------------------------------------------------------------------------------------------------------------------------------------------------------------------------------------------------------------------------------------------------------------------------------------------------------------------------------------------------------------------------------------------------------------------------------------------------------------------------------------------------------------------------------------------------------------------------------------------------------------------------------------------------------------------------------------------------------------------------------------------------------------------------------------------------------------------------------------------------------------------------------------------------------------------------------------------------------------------------------------------------------------------------------------------------------------------------------------------------------------------------------------------------------------------------------------------------------------------------------------------------------------------------------------------------------------------------------------------------------------------------------------------------------------------------------------------------------------------------------------------------------------------------------------------------------------------------------------------------------------------------------------------------------------------------------------------------------------------------------------------------------------------------------------------------------------------------------------------------------------------------------------------------------------------------------------------------------------------------------------------------------------------------------------------------------------------------------------------------------------------------------------------------------------------------------------------------------------------------------------------------------------------------------------------------------------------------------------------------------------------------------------------------------------------------------------------------------------------------------------------------------------------------------------------------------------------------------------------------------------------------------------------------------------------------------------------------------------------------------------------------------------------------------------------------------------------------------------------------------------------------------------------------------------------------------------------------------------------------------------------------------------------------------------------------------------------------------------------------------------------------------------------------------------------------------------------------------------------------------------------------------------------------------------------------------------------------------------------------------------------------------------------------------------------------------------------------------------------------------------------------------------------------------------------------------------------------------------------------------------------------------------------------------------------------------------------------------------------------------------------------------------------------------------------------------------------------------------------------------------------------------------------------------------------------------------------------------------------------------------------------------------------------------------------------------------------------------------------------------------------------------------------------------------------------------------------------------------------------------------------------------------------------------------------------------------------------------------------------------------------------------------------------------------------------------------------------------------------------------------------------------------------------------------------------------------------------------------------------------------------------------------------------------------------------------------------------------------------------------------------------------------------------------------------------------------------------------------------------------------------------------------------------------------------------------------------------------------------------------------------------------------------------------------------------------------------------------------------------------------------------------------------------------------------------------------------------------------------------------------------------------------------------------------------------------------------------------------------------------------------------------------------------------------------------------------------------------------------------------------------------------------------------------------------------------------------------------------------------------------------------------------------------------------------------------------------------------------------------------------------------------------------------------------------------------------------------------------------------------------------------------------------------------------------------------------------------------------------------------------------------------------------------------------------------------------------------------------------------------------------------------------------------------------------------------------------------------------------------------------------------------------------------------------------------------------------------------------------------------------------------------------------------------------------------------------------------------------------------------------------------------------------------------------------------------------------------------------------------------------------------------------------------------------------------------------------------------------------------------------------------------------------------------------------------------------------------------------------------------------------------------------------------------------------------------------------------------------------------------------------------------------------------------------------------------------------------------------------------------------------------------------------------------------------------------------------------------------------------------------------------------------------------------------------------------------------------------------------------------------------------------------------------------------------------------------------------------------------------------------------------------------------------------------------------------------------------------------------------------------------------------------------------------------------------------------------------------------------------------------------------------------------------------------------------------------------------------------------------------------------------------------------------------------------------------------------------------------------------------------------------------------------------------------------------------------------------------------------------------------------------------------------------------------------------------------------------------------------------------------------------------------------------------------------------------------------------------------------------------------------------------------------------------------------------------------------------------------------------------------------------------------------------------------------------------------------------------------------------------------------------------------------------------------------------------------------------------------------------------------------------------------------------------------------------------------------------------------------------------------------------------------------------------------------------------------------------------------------------------------------------------------------------------------
>Antrodia_serialis
[truncated: 45,286,622 more chars]
