# Supplementary material for: Evolutionary dynamics of host specialization in wood-decay fungi
Source: BMC Evol Biol. 2018 Aug 3;18:119. doi: 10.1186/s12862-018-1229-7 (PMC6091043; doi:10.1186/s12862-018-1229-7)
Supplement: Supplementary file 3 — Newick file for the maximum likelihood phylogeny of the decay fungi of this study. (TRE 56.6 kb) [file 12862_2018_1229_MOESM3_ESM.tre]

((((((((((((((((((((((Fomitopsis_meliae:4.155605341,(Pilatoporus_ibericus:2.629731235,(Fomitopsis_durescens:1.657564014,Fomitopsis_palustris:1.657564014)60:0.9721672215)100:1.525874106)58:18.79807325,Fomitopsis_pinicola:22.95367859):2.940989232,Piptoporus_betulinus:25.89466783)98:11.82896007,Antrodia_ramentacea:37.72362789)99:11.02931448,((((((Daedalea_stereoides:6.636728275,Fomitopsis_carnea:6.636728275)37:7.070793807,Daedalea_neotropica:13.70752208)97:6.612835401,Antrodia_oleracea:20.32035748)91:9.802366563,Fomitopsis_dochmia:30.12272405)71:0.1116161221,(((Daedalea_pseudodochmia:15.0344869,Daedalea_dickinsii:15.0344869)100:2.624064373,Piptoporus_portentosus:17.65855127)91:2.843216025,Daedalea_quercina:20.5017673)100:9.732572869)76:11.18595464,(Osteina_obducta:18.17016927,((Fomitopsis_feei:0.1413474866,Fomitopsis_lilacinogilva:0.1413474866)100:16.68403185,Fomitopsis_africana:16.82537934)71:1.34478993)82:23.25012554)80:7.332647566)82:9.306034512,((Antrodia_pulvinascens:19.50516251,Antrodia_mellita:19.50516251)100:19.19859529,Fomitopsis_spraguei:38.7037578)69:19.35521908)58:9.735487191,Antrodia_juniperina:67.79446407)73:9.552943251,(((Piptoporus_soloniensis:19.9529405,Antrodia_serialis:19.9529405)96:18.44062619,Antrodia_variiformis:38.39356669)100:20.04535665,((Fomitopsis_cajanderi:19.6232961,Fomitopsis_rosea:19.6232961)100:19.23753193,(Melanoporia_castanea:18.53952548,Melanoporia_nigra:18.53952548)99:20.32130256)100:19.57809531)97:18.90848398)92:13.40046137,(Antrodia_albidoides:43.70466803,Antrodia_malicola:43.70466803)74:47.04320067)33:2.971484144,((Antrodia_macra:32.36763199,(Antrodia_heteromorpha:16.10047934,Antrodia_albida:16.10047934)87:16.26715265)78:32.46756057,Postia_mappa:64.83519256)100:28.88416028)100:13.20281195,(Fomitopsis_officinalis:53.40978164,Antrodia_albobrunnea:53.40978164)97:53.51238315)100:10.16730431,((((Antrodia_alpina:22.33898808,(Antrodia_hingganensis:11.58540765,Antrodia_odora:11.58540765)100:10.75358043)98:24.35708396,Postia_placenta:46.69607204)89:23.18893145,(Fibroporia_gossypium:34.72672251,((Spongiporus_undosus:13.82935221,(((((Oligoporus_balsameus:2.094246055,(Spongiporus_leucospongia:1.845692594,Oligoporus_perdelicatus:1.845692594)35:0.2485534609)97:0.7145299776,((Postia_stiptica:1.691877247,(Postia_hibernica:1.12323359,Postia_fragilis:1.12323359)96:0.5686436572)79:0.2216436567,(Postia_floriformis:1.678593233,Postia_guttulata:1.678593233)88:0.2349276708)91:0.895255129)100:2.337946573,(((Postia_venata:1.664210586,(Postia_dissecta:1.049348831,Postia_carbophila:1.049348831)89:0.6148617552)93:0.996616796,Postia_sequoiae:2.660827382)97:2.158111545,Postia_sericeomollis:4.818938927)25:0.3277836788)94:1.872427467,(Postia_subcaesia:1.940154142,Postia_caesia:1.940154142)100:5.078995931)66:1.999996046,(Postia_leucomallella:4.696723861,Postia_tephroleuca:4.696723861)100:4.322422258)100:4.810206091)99:8.079402859,Ryvardenia_campyla:21.90875507)73:12.81796744)19:35.15828099)88:23.32616968,Antrodia_crassa:93.21117317)81:23.87829593)92:8.741380586,((Candelabrochaete_africana:41.8556484,((((((((Phlebia_brevispora:4.845069873,Aurantiporus_pulcherrimus:4.845069873)22:4.751569821,Hapalopilus_croceus:9.596639694)87:1.999973559,(Phlebia_setulosa:9.328862745,(((Tyromyces_subgiganteus:0.7679547386,Tyromyces_fumidiceps:0.7679547386)95:3.331513778,((Phlebia_rufa:1.09686111,Phlebia_acerina:1.09686111)96:0.6241908232,Phlebia_radiata:1.721051933)93:2.378416583)67:1.198610196,Tyromyces_fissilis:5.298078712)40:4.030784033)59:2.267750508)96:8.243019053,(Scopuloides_rimosa:9.464918624,Climacodon_septentrionalis:9.464918624)73:10.37471368)38:0.9315357748,((Phlebia_livida:7.556902615,(Ceriporiopsis_gilvescens:4.100650178,((Phlebia_nothofagi:1.035647648,Mycoacia_nothofagi:1.035647648)86:1.38361384,Mycoacia_fuscoatra:2.419261488)100:1.68138869)78:3.456252437)100:9.48928381,(Phlebia_subserialis:7.60527303,((Mycoaciella_bispora:3.409154674,((Mycoacia_uda:0.3419484001,Phlebia_uda:0.3419484001)100:1.694076238,Phlebia_chrysocreas:2.036024638)82:1.373130036)17:0.5699528395,(Scopuloides_hydnoides:2.135499435,((Phanerochaete_subglobosa:1.146223792,(Phanerochaete_rimosa:0.7930183149,Phanerochaete_chrysorhiza:0.7930183149)75:0.3532054766)53:0.4313609109,(Phlebia_caspica:0.9622883353,Phlebia_subochracea:0.9622883353)91:0.6152963671)25:0.557914733)88:1.843608078)25:3.626165517)89:9.440913394)91:3.724981656)93:4.595372809,(Phlebia_lindtneri:15.5370737,Phlebia_tremellosa:15.5370737)44:9.829467187)100:8.623075801,Phlebia_centrifuga:33.98961669)97:2.636057334,(Steccherinum_laeticolor:18.67973751,(((Phlebia_albida:5.204676215,Phlebia_serialis:5.204676215)99:4.302143603,((((((((Phanerochaete_subceracea:1.679577164,Phanerochaete_ericina:1.679577164)81:0.472409446,Phanerochaete_laevis:2.15198661)75:0.5997871881,(((Phanerochaete_australis:0.5984527414,(Phanerochaete_sordida:0.5212377235,Phanerochaete_magnoliae:0.5212377235)78:0.07721501793)100:1.457580819,Phanerochaete_chrysosporium:2.05603356)36:0.2182627945,((Phanerochaete_arizonica:0.8059905092,((((Phanerochaete_sanguinea:0.2500213582,Phanerochaete_burtii:0.2500213582)91:0.1004820738,Phanerochaete_affinis:0.350503432)0:8.723282126e-05,Phanerochaete_deflectens:0.3505906648)84:0.1377027937,(Phanerochaete_carnosa:0.2756583085,Phanerochaete_calotricha:0.2756583085)85:0.2126351499)93:0.3176970508)52:0.1790097959,Phanerochaete_velutina:0.9850003051)93:1.28929605)25:0.477477443)62:0.5175278027,Phanerochaete_aculeata:3.269301601)95:1.785818149,((Phlebia_concentrica:1.907913222,(Hyphodermella_corrugata:0.5921785331,Hyphodermella_rosae:0.5921785331)94:1.315734689)95:1.926564184,((Phlebia_lilascens:1.350656975,Phlebia_firma:1.350656975)93:1.130070643,Phlebia_deflectens:2.480727618)80:1.353749788)96:1.220642343)89:0.4208219593,Pulcherricium_caeruleum:5.475941709)84:0.781735716,((Phanerochaete_hiulca:2.9798284,(Phanerochaete_flavidoalba:1.907953146,(((Phlebia_unica:0.2739320594,Phlebiopsis_flavidoalba:0.2739320594)99:0.5029889519,Porostereum_crassum:0.7769210113)90:0.6099525396,Phlebiopsis_gigantea:1.386873551)90:0.5210795955)85:1.071875254)74:0.7792262293,Hapalopilus_rutilans:3.75905463)99:2.498622795)100:2.02709307,(((Porostereum_spadiceum:2.774680961,(Bjerkandera_fumosa:0.8913185027,Bjerkandera_adusta:0.8913185027)100:1.883362458)92:1.64783532,Merulius_incarnatus:4.422516281)40:1.056037868,Ganoderma_lobatum:5.478554149)68:2.806216347)92:1.222049323)95:4.343195087,((Gloeoporus_dichrous:4.526344686,Gloeoporus_pannocinctus:4.526344686)100:4.875732378,(((((Phanerochaete_tuberculata:1.328353655,Phanerochaete_avellanea:1.328353655)100:2.469933818,(Byssomerulius_corium:0.9365852171,Meruliopsis_corium:0.9365852171)100:2.861702256)85:0.4615364352,(Phanerochaete_leptoderma:2.596525465,((((Oxyporus_latemarginatus:0.6771367829,Hydnopolyporus_fimbriatus:0.6771367829)87:0.352127394,(Flavodon_flavus:0.7399489407,Irpex_lacteus:0.7399489407)86:0.2893152362)100:0.6488837777,(Ceriporiopsis_aneirina:0.7861405342,Ceriporiopsis_resinascens:0.7861405342)100:0.8920074203)0:0.007774886543,Phlebia_albomellea:1.685922841)69:0.9106026242)76:1.663298443)99:2.267373961,Meruliopsis_taxicola:6.527197869)38:1.284086526,((((Ceriporia_viridans:1.620309012,(Phanerochaete_allantospora:1.309859146,Ceriporia_purpurea:1.309859146)62:0.3104498656)100:1.998329984,(Ceriporia_spissa:2.070107005,(Ceriporia_tarda:0.6933648413,Ceriporia_excelsa:0.6933648413)96:1.376742164)81:1.54853199)56:0.2704770939,Candelabrochaete_septocystidia:3.889116089)82:1.839855319,Gloeoporus_taxicola:5.728971408)95:2.082312987)93:1.590792669)98:4.447937841)45:4.829722605)79:17.94593652)92:5.22997437)98:42.27663959,((((((Nigroporus_vinosus:12.03340409,Antrodiella_duracina:12.03340409)65:11.99597671,((Mycoleptodonoides_aitchisonii:7.762998871,((Ceriporiopsis_jelicii:3.012297386,((Tyromyces_chioneus:1.097998917,Skeletocutis_odora:1.097998917)70:0.5305407493,(Piloporia_sajanensis:1.215084464,Skeletocutis_amorpha:1.215084464)20:0.4134552022)91:1.38375772)76:2.089098531,Skeletocutis_nivea:5.101395917)84:2.661602954)100:8.275909009,Climacocystis_borealis:16.03890788)90:7.990472918)86:12.03220413,(Hypochnicium_eichleri:18.02869535,Hypochnicium_subrigescens:18.02869535)99:18.03288957)40:12.04929173,((Rigidoporus_vinctus:16.0224116,(Physisporinus_vitreus:8.004231319,(Rigidoporus_crocatus:4.102267278,Physisporinus_sanguinolentus:4.102267278)89:3.901964041)99:8.018180276)100:15.85126829,((Ceriporia_reticulata:10.87284778,(Ischnoderma_benzoinum:5.198412886,Ischnoderma_resinosum:5.198412886)100:5.674434892)55:10.70959814,(Antrodiella_romellii:10.64067809,Antrodiella_semisupina:10.64067809)100:10.94176783)88:10.29123396)100:16.23719678)16:12.04769136,(((((Hypochnicium_geogenium:10.39654087,((Hypochnicium_karstenii:4.112854246,(Hypochnicium_zealandicum:1.562410615,Hypochnicium_polonense:1.562410615)100:2.550443632)0:2.647881941,(Hypochnicium_lundellii:3.040183677,Hypochnicium_bombycinum:3.040183677)99:3.720552511)88:3.635804688)92:3.421988876,Lentinus_velutinus:13.81852975)61:16.0052941,((Diplomitoporus_flavescens:10.40764383,Diplomitoporus_crustulinus:10.40764383)78:4.409163448,Steccherinum_rhois:14.81680728)97:15.00701657)73:10.38411954,(((Perenniporia_medulla-panis:7.223392651,((Podoscypha_petalodes:3.854552698,Podoscypha_elegans:3.854552698)100:1.146528808,(Cymatoderma_dendriticum:4.335072254,Abortiporus_biennis:4.335072254)100:0.6660092524)100:2.222311145)92:12.93488963,((((((Cerrena_consors:2.18170727,Antrodiella_zonata:2.18170727)100:4.094835363,Cerrena_unicolor:6.276542632)90:2.408873215,(Pseudolagarobasidium_calcareum:4.129798063,Pseudolagarobasidium_acaciicola:4.129798063)99:4.555617784)98:2.958890777,(Radulodon_erikssonii:5.706821511,Spongipellis_pachyodon:5.706821511)98:5.937485113)63:2.053637778,(Spongipellis_delectans:7.272209857,(Spongipellis_unicolor:3.321167849,Spongipellis_litschaueri:3.321167849)100:3.951042008)100:6.425734545)100:3.505708293,((Panus_rudis:6.077960297,(Panus_fulvus:2.584246995,Panus_strigellus:2.584246995)76:3.493713302)92:5.543836181,Panus_conchatus:11.62179648)99:5.581856217)21:2.954629584)68:9.975477536,(Hyphoderma_mutatum:14.94286322,(((((Hyphoderma_transiens:2.751743578,Hyphoderma_roseocremeum:2.751743578)62:1.954091035,Hyphoderma_medioburiense:4.705834613)97:2.931919166,Hyphoderma_heterocystidiatum:7.637753779)87:2.262125613,((Hyphoderma_setigerum:3.65487908,Hyphoderma_cremeoalbum:3.65487908)93:2.651764472,(Hyphoderma_nudicephalum:3.048191159,(Hyphoderma_nemorale:2.47722827,(Hyphoderma_occidentale:0.8301536088,Hyphoderma_definitum:0.8301536088)97:1.647074661)17:0.5709628889)0:3.258452392)87:3.593235841)68:2.767156235,Hyphoderma_litschaueri:12.66703563)0:2.275827594)100:15.19089659)77:10.07418357)98:9.727163958,(((Phlebia_queletii:12.57859018,Steccherinum_robustius:12.57859018)77:12.44576512,Junghuhnia_crustacea:25.0243553)100:12.48052372,((((Phanerochaete_flava:7.516755643,Mycorrhaphium_adustum:7.516755643)83:7.522536099,((Steccherinum_litschaueri:5.194089405,(Steccherinum_ciliolatum:2.637403877,Steccherinum_aridum:2.637403877)62:2.556685528)100:4.7953661,Lamelloporus_americanus:9.989455505)35:5.049836237)91:7.936960038,((Antrodiella_formosana:7.542133061,Junghuhnia_collabens:7.542133061)97:7.457357562,((Steccherinum_ochraceum:4.737168415,Steccherinum_bourdotii:4.737168415)100:5.439030203,((Junghuhnia_nitida:3.71138576,Junghuhnia_fimbriatella:3.71138576)99:2.978546728,Steccherinum_tenue:6.689932488)43:3.486266129)85:4.823292006)100:7.976761157)33:6.667506232,((((Antrodiella_americana:6.017744126,((Antrodiella_fragrans:2.429179457,Steccherinum_murashkinskyi:2.429179457)75:1.560316532,Ceriporiopsis_subrufa:3.989495989)83:2.028248138)92:5.979870909,Junghuhnia_luteoalba:11.99761504)100:6.587184785,Steccherinum_fimbriatum:18.58479982)60:4.911723624,(Frantisekia_mentschulensis:12.00852568,Skeletocutis_novae-zelandiae:12.00852568)100:11.48799776)95:6.147234568)92:7.861121017)100:12.43022832)100:10.22346067)97:12.00908071,(Meripilus_giganteus:35.93160809,Spongipellis_spumeus:35.93160809)100:36.23604063)99:11.96463926)100:41.6985617)99:10.53314657,((((Sparassis_crispa:27.07372392,Sparassis_radicata:27.07372392)100:27.70262174,((Crustoderma_marianum:17.22976924,Crustoderma_corneum:17.22976924)51:17.88625123,(((Crustoderma_dryinum:0.4181068678,(Crustoderma_flavescens:0.07782462533,Crustoderma_resinosum:0.07782462533)99:0.3402822425)96:18.56132943,(Pycnoporellus_alboluteus:9.26579106,Pycnoporellus_fulgens:9.26579106)100:9.713645241)63:7.858321971,Crustoderma_opuntiae:26.83775827)88:8.278262194)100:19.66032519)92:26.70863289,((Wolfiporia_cocos:27.48087607,Phaeolus_schweinitzii:27.48087607)99:26.70369594,(Laetiporus_persicinus:27.06062625,((Laetiporus_versisporus:8.802533394,Laetiporus_sulphureus:8.802533394)99:8.552618975,Wolfiporia_dilatohypha:17.35515237)100:9.705473885)63:27.12394576)85:27.30040654)95:27.29916019,(Auriporia_aurea:54.35477834,(Parmastomyces_transmutans:27.02993873,(Dacryobolus_sudans:12.71317739,Dacryobolus_karstenii:12.71317739)100:14.31676133)70:27.32483961)98:54.4293604)100:27.57985752)63:9.268662371,((Diplomitoporus_overholtsii:48.0561549,((Ceriporiopsis_subvermispora:16.36094366,Diplomitoporus_lindbladii:16.36094366)99:16.28698295,Ceriporiopsis_rivulosa:32.64792661)96:15.40822829)77:48.96510791,(((Pachykytospora_tuberculosa:21.00272771,((Epithele_typhae:7.748777703,Grammothele_fuligo:7.748777703)84:11.9499937,((Porogramme_albocincta:4.837554341,Tinctoporellus_epimiltinus:4.837554341)100:6.617661507,Grammothele_lineata:11.45521585)77:8.243555556)74:1.303956308)73:27.58044016,((((Truncospora_ohiensis:9.412193443,Perenniporia_piceicola:9.412193443)100:9.981701095,(((((Dichomitus_squalens:0.3650078207,(Perenniporia_tenuis:0.3161950095,Perenniporia_tephropora:0.3161950095)61:0.04881281127)93:5.992002435,((Perenniporia_subacida:2.248760561,Perenniporia_ellipsospora:2.248760561)99:2.502198472,Cryptoporus_volvatus:4.750959033)72:1.606051223)94:3.196342927,(((Abundisporus_quercicola:2.876004233,(Coriolopsis_byrsina:2.483909193,(Truncospora_ochroleuca:0.6665031814,Perenniporia_ochroleuca:0.6665031814)100:1.817406012)71:0.3920950394)13:1.932148449,(((Ganoderma_microsporum:0.8036482609,Ganoderma_boninense:0.8036482609)99:0.3967932003,Ganoderma_zonatum:1.200441461)100:2.004362768,(((Ganoderma_lucidum:1.229345744,(Ganoderma_oregonense:0.5760274079,Ganoderma_tsugae:0.5760274079)99:0.6533183366)100:0.7645184,((((Ganoderma_adspersum:0.4930038831,((Ganoderma_australe:0.1560549256,Ganoderma_tornatum:0.1560549256)75:0.07047971115,Ganoderma_fulvellum:0.2265346368)97:0.2664692463)8:0.1153633849,Ganoderma_annulare:0.608367268)29:0.2071035747,Ganoderma_pfeifferi:0.8154708427)99:0.7948099013,Ganoderma_applanatum:1.610280744)61:0.3835834005)58:0.1861031789,(Ganoderma_curtisii:1.70609799,(((Tomophagus_colossus:0.3713158505,(((Ganoderma_mastoporum:0.06060396935,Ganoderma_orbiforme:0.06060396935)95:0.0932254558,Ganoderma_chalceum:0.1538294252)100:0.1770425073,(Ganoderma_tropicum:0.1453883048,(Ganoderma_parvulum:0.1027476984,Ganoderma_multiplicatum:0.1027476984)87:0.0426406064)93:0.1854836276)45:0.0404439181)90:0.06734229701,(Ganoderma_weberianum:0.2358285688,Ganoderma_resinaceum:0.2358285688)97:0.2028295788)100:0.8333404736,((Ganoderma_neojaponicum:0.09547371727,Ganoderma_valesiacum:0.09547371727)77:0.09216487272,Ganoderma_sessile:0.18763859)99:1.084360031)98:0.434099369)99:0.4738693332)86:1.024836906)100:1.603348452)56:4.491375386,(Amauroderma_rugosum:4.024869604,(Perenniporia_japonica:2.216635157,Ganoderma_tsunodae:2.216635157)93:1.808234447)96:5.274658463)96:0.2538251156)97:1.720622613,(Pyrofomes_demidoffii:6.402496685,Donkioporia_expansa:6.402496685)98:4.871479111)100:3.357469927,((((((((Hexagonia_nitida:1.597006635,Hexagonia_tenuis:1.597006635)85:1.198085614,(Fomes_fasciatus:1.547407476,((Polyporus_radicatus:0.6557904233,(((Polyporus_grammocephalus:0.1815350436,Polyporus_tenuiculus:0.1815350436)30:0.1255816375,Favolus_brasiliensis:0.3071166811)83:0.1618764681,(Ganoderma_fornicatum:0.230840011,Polyporus_virgatus:0.230840011)90:0.2381531382)91:0.1867972741)74:0.2059623712,Polyporus_pseudobetulinus:0.8617527945)100:0.6856546816)100:1.247684773)100:2.04034412,Coriolopsis_strumosa:4.835436369)100:2.285704658,Earliella_scabrosa:7.121141028)100:2.296230582,((Coriolopsis_trogii:2.898535597,Coriolopsis_gallica:2.898535597)100:2.735676703,(Fomitella_supina:2.93538778,Coriolopsis_rigida:2.93538778)94:2.69882452)100:3.783159309)98:1.495810345,((((Microporus_affinis:1.857862115,Microporus_flabelliformis:1.857862115)98:2.145811122,(Microporus_xanthopus:1.752936649,Microporus_vernicipes:1.752936649)83:2.250736588)95:3.213076896,Hexagonia_hydnoides:7.216750133)0:1.862990815,((((Daedaleopsis_tricolor:2.111726873,(Polyporus_ciliatus:1.18525879,(((Lentinus_polychrous:0.3694983988,Lentinus_squarrosulus:0.3694983988)82:0.2381091406,Lentinus_sajor-caju:0.6076075394)88:0.2061113902,(Lentinus_bertieri:0.1430770645,Lentinus_crinitus:0.1430770645)98:0.670641865)93:0.3715398601)98:0.9264680835)76:0.4358774802,(Polyporus_brumalis:1.767764194,Polyporus_arcularius:1.767764194)98:0.7798401595)97:2.266913198,Lentinus_tigrinus:4.814517551)93:1.628620607,Polyporus_tricholoma:6.443138158)100:2.636602791)57:1.833441005)95:1.562448193,(Dichomitus_kirkii:7.011579984,((Hexagonia_apiaria:2.324414706,(Hexagonia_hirta:0.9568868951,(Hexagonia_pobeguinii:0.6355866098,Coriolopsis_aspera:0.6355866098)79:0.3213002853)99:1.367527811)100:2.361619122,Fomes_fomentarius:4.686033828)95:2.325546157)30:5.464050163)57:1.242257399,(((Lentinus_suavissimus:3.934164266,Polyporus_dictyopus:3.934164266)38:2.631422941,((Polyporus_admirabilis:2.276960201,Polyporus_fraxineus:2.276960201)100:2.996006165,((Polyporus_melanopus:1.622453714,Polyporus_leptocephalus:1.622453714)97:1.883927259,Royoporus_badius:3.506380973)94:1.766585394)86:1.29262084)100:3.115115383,((Polyporus_umbellatus:3.557339168,(Dichomitus_campestris:2.327216701,Polyporus_tuberaster:2.327216701)27:1.230122467)90:3.507774609,(Datronia_scutellata:3.212375112,(((Favolus_squamosus:0.249132961,Polyporus_squamosus:0.249132961)100:2.034370131,(Datronia_stereoides:1.31070936,Datronia_mollis:1.31070936)100:0.9727937318)94:0.4596593158,Polyporus_varius:2.743162408)68:0.4692127044)100:3.852738665)94:2.615588812)100:4.037184957)81:0.9135581767)26:4.762448815)80:9.674928468,(Dichomitus_eucalypti:14.58448795,((((Trametes_hirsuta:3.475766458,Trametes_villosa:3.475766458)13:1.883043391,(Trametes_suaveolens:2.74819076,(Trametes_thujae:1.158979577,(Trametes_conchifer:0.8765893637,((Trametes_velutina:0.1787148927,Trametes_pubescens:0.1787148927)89:0.37841322,((((Trametes_purpurea:0.09556297847,Trametes_obstinata:0.09556297847)65:0.02899135535,Trametes_versicolor:0.1245543338)95:0.2088381665,Trametes_ectypa:0.3333925003)99:0.1066483495,Trametes_ochracea:0.4400408498)88:0.117087263)100:0.319461251)87:0.2823902134)42:1.589211183)100:2.610619089)100:3.364279448,((Trametes_drummondii:1.81728084,Trametes_membranacea:1.81728084)100:4.102304222,((Lenzites_gibbosa:0.546705702,Trametes_gibbosa:0.546705702)100:3.131048791,(Trametes_pocas:2.307751334,(Lenzites_vespacea:1.33329148,Trametes_pavonia:1.33329148)96:0.974459854)95:1.370003159)100:2.24183057)100:2.803504234)98:2.724126473,((((Trametes_menziesii:2.700914614,((Perenniporia_formosana:1.262122022,Trametes_cubensis:1.262122022)95:0.2856913166,Trametes_orientalis:1.547813338)99:1.153101275)100:2.656820397,((Trametes_cinnabarina:1.830036146,Pycnoporus_coccineus:1.830036146)99:1.989272153,(Trametes_cingulata:0.5553725759,Trametes_marianna:0.5553725759)100:3.263935722)83:1.538426712)16:1.526702097,Trametes_elegans:6.884437108)39:2.588256342,(Trametes_meyenii:4.565188894,Trametes_maxima:4.565188894)100:4.907504556)79:1.97452232)94:3.137272184)100:14.48433505)83:9.658207711,(Daedaleopsis_confragosa:0.9844550129,Daedaleopsis_septentrionalis:0.9844550129)100:37.7425757)61:9.856137152)91:24.29334836,(Lopharia_cinerascens:36.38087067,Dentocorticium_sulphurellum:36.38087067)100:36.49564556)100:24.14474658)71:48.61139582)97:9.753202862,(((((Wrightoporia_lenta:25.90540897,Wrightoporia_avellanea:25.90540897)100:25.839732,Amylosporus_campbellii:51.74514096)0:25.8727545,(Aleurodiscus_scutellatus:38.84859254,Aleurodiscus_disciformis:38.84859254)99:38.76930292)75:26.15630332,(((((Creolophus_cirrhatus:21.61094499,(Hericium_erinaceus:9.019901735,(Hericium_coralloides:4.789308727,(Hericium_abietis:2.415683315,(Hericium_americanum:0.4137342022,Hericium_alpestre:0.4137342022)93:2.001949113)38:2.373625412)52:4.230593008)92:12.59104326)100:5.932418416,((Dentipellis_fragilis:11.59128397,Dentipellis_separans:11.59128397)100:11.39387301,Laxitextum_bicolor:22.98515698)70:4.558206427)100:24.48266727,(Wrightoporia_cylindrospora:25.7851285,Entomocorticium_dendroctoni:25.7851285)66:26.24090218)92:17.01460588,(((Gloeocystidiellum_porosum:17.58259096,Boidinia_furfuracea:17.58259096)16:16.64009054,Pseudoxenasma_verrucisporum:34.2226815)75:17.39228731,(((Auriscalpium_vulgare:12.7629556,Gloiodon_strigosus:12.7629556)99:10.2491928,((Lentinellus_vulpinus:8.59558119,Lentinellus_cochleatus:8.59558119)100:2.94381925,((Lentinellus_ursinus:9.136661878,Lentinellus_castoreus:9.136661878)96:0.1303277124,(Lentinellus_montanus:9.170554687,((Lentinellus_flabelliformis:1.818372703,Lentinellus_omphalodes:1.818372703)75:2.460111638,Lentinellus_micheneri:4.278484341)91:4.892070345)96:0.09643490412)100:2.272410849)100:11.47274796)100:15.8061265,((((Echinodontium_tinctorium:7.571704211,(Laurilia_sulcata:4.360192375,(((Amylostereum_chailletii:1.663233985,Amylostereum_areolatum:1.663233985)84:0.1682804745,Amylostereum_laevigatum:1.831514459)10:0.2720464836,Amylostereum_ferreum:2.103560943)95:2.256631432)33:3.211511837)100:8.243071904,((((Scytinostroma_odoratum:3.484427868,(((Scytinostroma_ochroleucum:0.9071737301,((Asterostroma_medium:0.2677436914,Asterostroma_laxum:0.2677436914)32:0.2373097809,(((Lopharia_mirabilis:0.1304311319,Asterostroma_andinum:0.1304311319)99:0.1424406873,Scytinostroma_portentosum:0.2728718192)23:0.06809703439,Gloiothele_lactescens:0.3409688536)96:0.1640846188)98:0.4021202577)77:0.3017830696,Vararia_gallica:1.2089568)65:0.4935277946,Vararia_ochroleuca:1.702484594)100:1.781943274)90:3.021801421,(((Peniophora_pini:2.471740006,Peniophora_piceae:2.471740006)90:0.4822782057,Peniophora_incarnata:2.954018212)73:0.9260146636,((Peniophora_pithya:1.386379387,Peniophora_aurantiaca:1.386379387)94:2.107882052,((Peniophora_cinerea:0.8003354587,(Peniophora_nuda:0.6588479922,Peniophora_limitata:0.6588479922)0:0.1414874665)97:1.663340845,Peniophora_lycii:2.463676304)0:1.030585136)88:0.3857714362)100:2.626196413)77:2.588057581,((Vararia_sphaericospora:3.16142604,((Dichostereum_granulosum:1.094575354,(Dichostereum_effuscatum:0.8698404922,Dichostereum_pallescens:0.8698404922)78:0.2247348614)85:0.5966373755,Scytinostroma_eurasiaticogalactinum:1.691212729)30:1.470213311)0:2.324937026,(Vararia_investiens:3.654559263,Scytinostroma_jacksonii:3.654559263)67:1.831803803)97:3.607923804)38:2.765907373,Scytinostroma_galactinum:11.86019424)100:3.954581872)97:7.464222503,(Gloeocystidiellum_clavuligerum:11.8833631,(Gloeocystidiellum_porosellum:5.569502486,Gloeocystidiellum_bisporum:5.569502486)100:6.313860619)97:11.39563551)72:7.893751836,(Artomyces_pyxidatus:15.60441374,(Gloeodontia_columbiensis:7.682204637,(Gloeocystidiellum_subasperisporum:4.044637932,Gloeodontia_discolor:4.044637932)75:3.637566706)99:7.922209107)83:15.56833671)47:7.645524447)41:12.79669391)92:17.42566775)80:17.27041865,(((Aleurodiscus_aurantius:21.75102872,((Aleurodiscus_penicillatus:3.146592066,(Acanthophysium_weirii:1.401874396,(Acanthobasidium_norvegicum:0.826370015,Acanthobasidium_phragmitis:0.826370015)73:0.5755043808)100:1.74471767)83:10.95668291,(Aleurodiscus_amorphus:6.193686479,Aleurodiscus_grantii:6.193686479)73:7.909588497)96:7.647753745)97:21.32463756,(((((Aleurodiscus_abietis:7.259759323,((Aleurobotrys_botryosus:3.106160452,(((Stereum_peculiare:0.6009853353,Gloeocystidiellum_wakullum:0.6009853353)99:1.185814449,(Megalocystidium_leucoxanthum:0.3583325766,Megalocystidium_luridum:0.3583325766)90:1.428467208)99:0.8093049903,(Aleurodiscus_cerussatus:1.20501659,(Stereum_ostrea:0.8992040695,((Aleurodiscus_lapponicus:0.3350476218,Acanthophysium_cerussatum:0.3350476218)0:0.007143588174,Aleurodiscus_laurentianus:0.3421912099)76:0.5570128596)64:0.3058125205)77:1.391088185)11:0.510055677)18:1.461954706,(Stereum_rugosum:1.467607335,(Stereum_sanguinolentum:0.8930910554,(Stereum_reflexulum:0.602836079,((Stereum_gausapatum:0.3540100528,(Stereum_hirsutum:0.276287503,Stereum_subtomentosum:0.276287503)50:0.07772254978)84:0.1050864946,Stereum_complicatum:0.4590965474)69:0.1437395317)69:0.2902549764)41:0.5745162799)99:3.100507822)75:2.691644166)74:7.124846836,Xylobolus_annosus:14.38460616)97:7.181436334,(((Conferticium_ochraceum:5.530867782,Gloeocystidiellum_triste:5.530867782)80:5.250861465,Gloeocystidiellum_heimii:10.78172925)77:5.393007898,(Acanthophysium_lividocaeruleum:8.0215481,(Xylobolus_subpileatus:4.144158021,Xylobolus_frustulatus:4.144158021)93:3.877390079)98:8.153189046)88:5.391305347)96:6.96172512,Aleurodiscus_oakesii:28.52776761)68:7.425876901,Aleurodiscus_mirabilis:35.95364451)84:7.122021764)100:21.53345999,(((Heterobasidion_occidentale:16.30756561,Heterobasidion_parviporum:16.30756561)77:21.75148959,((Heterobasidion_irregulare:11.14189447,((Heterobasidion_australe:3.441785948,(Heterobasidion_araucariae:1.837409622,Heterobasidion_ecrustosum:1.837409622)67:1.604376326)85:3.629072206,Heterobasidion_insulare:7.070858154)98:4.071036312)24:11.86749126,Heterobasidion_annosum:23.00938572)34:15.04966948)100:3.773134392,(Bondarzewia_berkeleyi:24.15870503,(Bondarzewia_mesenterica:11.78607053,Bondarzewia_montana:11.78607053)22:12.37263449)100:17.67348457)100:22.77693667)99:21.70192895)82:17.46314357)100:25.48413737,(Galzinia_incrustans:64.72122388,(Asterostroma_cervicolor:32.5252003,Asterostroma_muscicola:32.5252003)100:32.19602358)80:64.53711227)94:26.12752534)100:8.917889739,((((Gloeophyllum_mexicanum:32.6271583,(Osmoporus_odoratus:16.88936055,Gloeophyllum_odoratum:16.88936055)97:15.73779775)100:33.15001104,((Veluticeps_berkeleyi:21.94044401,Veluticeps_abietina:21.94044401)100:21.98027965,Griseoporia_carbonaria:43.92072365)0:21.85644568)93:33.15268521,(((Gloeophyllum_abietinum:24.61424499,(Gloeophyllum_striatum:12.737634,Gloeophyllum_trabeum:12.737634)87:11.876611)19:24.87218479,(Gloeophyllum_sepiarium:24.81855735,Gloeophyllum_subferrugineum:24.81855735)98:24.66787244)100:24.73790473,(Heliocybe_sulcata:36.78173904,((Neolentinus_ponderosus:12.29634216,Neolentinus_lepideus:12.29634216)100:13.29284149,(Neolentinus_kauffmanii:12.08859374,Neolentinus_adhaerens:12.08859374)100:13.5005899)94:11.1925554)99:37.44259547)100:24.70552003)99:33.292694,((((Cytidia_salicina:26.3302662,((Vuilleminia_megalospora:7.772725526,Vuilleminia_comedens:7.772725526)74:10.04337741,Vuilleminia_coryli:17.81610294)100:8.514163256)34:26.38442582,Vuilleminia_cystidiata:52.71469202)100:26.52886928,(Dendrocorticium_polygonioides:39.52448259,(Dendrocorticium_roseocarneum:15.05459246,Punctularia_strigosozonata:15.05459246)44:24.46989013)96:39.7190787)99:26.37854719,(Corticium_roseum:52.89076468,(Corticium_salmonicolor:24.62695778,Erythricium_laetum:24.62695778)100:28.2638069)98:52.7313438)100:26.60044006)25:32.08120268)98:10.32885963,((((((Amphinema_diadema:14.21439343,Amphinema_byssoides:14.21439343)99:15.05521586,(Piloderma_lanatum:14.68236051,((Piloderma_olivaceum:4.741262462,Piloderma_croceum:4.741262462)81:4.804172459,Piloderma_byssinum:9.545434922)100:5.13692559)100:14.58724878)31:14.47691938,(Fibulomyces_mutabilis:21.6036442,((Athelia_decipiens:0.2105371508,Athelia_arachnoidea:0.2105371508)96:11.25570464,(Athelia_neuhoffii:8.257832139,((Athelopsis_glaucina:1.850446134,Athelia_fibulata:1.850446134)100:3.552218136,Athelia_epiphylla:5.40266427)79:2.855167869)84:3.208409652)99:10.13740241)95:22.14288447)88:14.62452772,(Leptosporomyces_galzinii:29.1232981,Leptosporomyces_raunkiaeri:29.1232981)87:29.24775829)100:38.81230134,(((Hygrophoropsis_aurantiaca:24.74532818,((Chalciporus_piperatoides:7.617642659,Paxillus_involutus:7.617642659)58:8.423719379,(Boletinellus_merulioides:8.331595452,Phlebopus_marginatus:8.331595452)100:7.709766586)100:8.703966138)99:23.74314831,((Leucogyrophana_arizonica:16.5546006,((Pseudomerulius_curtisii:5.279166417,(Leucogyrophana_olivascens:3.090319085,Leucogyrophana_romellii:3.090319085)78:2.188847331)100:5.193060293,Leucogyrophana_mollusca:10.47222671)100:6.082373886)100:15.59014107,(((Bondarcevomyces_taxi:8.19170712,Pseudomerulius_aureus:8.19170712)70:7.860539387,(Leucogyrophana_montana:8.03859591,(Tapinella_atrotomentosa:4.304008116,Tapinella_panuoides:4.304008116)88:3.734587795)93:8.013650596)100:8.377456841,((Leucogyrophana_sororia:8.256200702,(Serpula_lacrymans:3.995131462,Serpula_himantioides:3.995131462)64:4.26106924)78:7.85696629,(Serpula_pulverulenta:8.379258933,(Meruliporia_incrassata:3.897595766,Serpula_incrassata:3.897595766)100:4.481663168)8:7.733908059)100:8.316536356)95:7.71503832)92:16.34373482)23:24.34584735,(Coniophora_arida:36.43601846,Coniophora_marmorata:36.43601846)100:36.39830538)100:24.34903389)100:38.77972605,(((Resupinatus_trichotis:23.36015365,Resupinatus_applicatus:23.36015365)100:23.08907961,((((Volvariella_lepiotospora:0.2159657698,Volvariella_caesiotincta:0.2159657698)100:19.46402815,(Volvariella_volvacea:11.06962385,Volvariella_bombycina:11.06962385)100:8.610370072)100:4.1824519,((((Macrocystidia_cucumis:5.139206522,((Limacella_glioderma:1.448481919,Limacella_illinita:1.448481919)97:1.995045012,(Callistosporium_graminicolor:2.067496782,((Pluteus_salicinus:0.744647316,((((Pluteus_petasatus:0.04571205041,Pluteus_curtisii:0.04571205041)97:0.08278627247,Pluteus_pellitus:0.1284983229)100:0.2673005155,(Pluteus_spegazzinianus:0.2092402412,Pluteus_cervinus:0.2092402412)90:0.1865585972)97:0.1837508255,(Pluteus_atromarginatus:0.01325171245,Pluteus_tricuspidatus:0.01325171245)100:0.5662979514)81:0.1650976521)100:0.6572764453,((((Pluteus_plautus:0.2636901794,(Pluteus_longistriatus:0.119907162,Pluteus_semibulbosus:0.119907162)99:0.1437830174)95:0.159755356,Pluteus_granulatus:0.4234455354)97:0.2079055476,(Pluteus_leoninus:0.4478148647,Pluteus_umbrosus:0.4478148647)71:0.1835362182)100:0.4597993734,((((Pluteus_nanus:0.1730954856,Pluteus_cinereofuscus:0.1730954856)100:0.3062442054,(Pluteus_podospileus:0.3305674572,Pluteus_ephebeus:0.3305674572)94:0.1487722338)81:0.09723917047,(Pluteus_aurantiorugosus:0.2298747485,(Pluteus_lutescens:0.07285024845,Pluteus_romellii:0.07285024845)98:0.1570245)100:0.346704113)86:0.1388320755,(((Pluteus_chrysophlebius:0.03216245639,Pluteus_admirabilis:0.03216245639)95:0.2296802937,Pluteus_phlebophorus:0.2618427501)100:0.2943141343,Pluteus_thomsonii:0.5561568843)89:0.1592540526)100:0.3757395194)99:0.310773305)100:0.6655730211)17:1.376030148)91:1.695679591)91:5.622456294,(((Entoloma_conferendum:3.204985796,(Entoloma_mougeotii:1.640572871,(Entoloma_nidorosum:0.6368569208,Entoloma_rhodopolium:0.6368569208)100:1.00371595)98:1.564412925)95:1.829644331,((Hypsizygus_tessulatus:2.97195285,(Hypsizygus_marmoreus:0.5664101155,Hypsizygus_ulmarius:0.5664101155)100:2.405542735)35:0.4647934714,Lepista_nuda:3.436746321)97:1.597883806)75:3.672943191,((((((((Psathyrella_incerta:0.1580469205,Psathyrella_candolleana:0.1580469205)100:1.623482569,Psathyrella_typhae:1.78152949)100:1.350530997,(((Psathyrella_maculata:0.4750451741,(Psathyrella_hydrophila:0.2589724213,Psathyrella_piluliformis:0.2589724213)74:0.2160727528)100:0.8550516382,((Psathyrella_kitsiana:0.521154737,(Psathyrella_dicrani:0.3966607088,Psathyrella_pennata:0.3966607088)85:0.1244940282)92:0.2790790542,Coprinus_cordisporus:0.8002337912)99:0.5298630211)94:0.6020696768,Psathyrella_pygmaea:1.932166489)100:1.199893997)99:0.7021828789,(Psathyrella_subatrata:2.181322536,(Coprinopsis_phlyctidospora:1.518853019,Coprinopsis_atramentaria:1.518853019)93:0.6624695161)91:1.65292083)5:0.6028428575,((Psathyrella_conissans:1.467076198,Psathyrella_spadicea:1.467076198)85:0.9003946235,Psathyrella_naucoria:2.367470822)100:2.069615401)100:2.027828217,(Crucibulum_laeve:3.626081458,(Cyathus_setosus:0.9545154381,((Cyathus_poeppigii:0.5898409138,Cyathus_striatus:0.5898409138)83:0.1133031878,(Cyathus_pallidus:0.6049132254,(Cyathus_olla:0.5498840126,Cyathus_stercoreus:0.5498840126)76:0.05502921278)49:0.09823087624)0:0.2513713365)100:2.67156602)100:2.838832981)81:0.3434347176,((((Agaricus_arvensis:0.6028141913,Agaricus_augustus:0.6028141913)100:1.941489199,Agaricus_campestris:2.54430339)60:0.307132982,Agaricus_xanthodermus:2.851436372)100:2.143535685,((Lepiota_clypeolaria:1.703743499,Lepiota_acutesquamosa:1.703743499)90:2.429590337,(((Lycoperdon_echinatum:1.051139603,(Lycoperdon_pyriforme:0.9418867615,Lycoperdon_umbrinum:0.9418867615)48:0.1092528417)56:0.2103995073,(Lycoperdon_perlatum:0.3119185778,Lycoperdon_marginatum:0.3119185778)97:0.9496205327)96:1.662844696,Calvatia_gigantea:2.924383806)91:1.20895003)93:0.8616382213)100:1.8133771)84:0.6323937876,((((Agrocybe_aegerita:1.540278253,Agrocybe_parasitica:1.540278253)0:0.2206161154,Agrocybe_cylindracea:1.760894369)100:2.483873634,Agrocybe_erebia:4.244768003)98:1.980744859,(((((Galerina_atkinsoniana:1.821139377,Hemipholiota_populnea:1.821139377)0:0.007886093039,(Galerina_pruinatipes:1.049034353,Galerina_triscopa:1.049034353)80:0.7799911167)85:0.6720013849,(Galerina_nana:1.633407865,(Galerina_badipes:1.07825183,(((Galerina_marginata:0.135361248,Galerina_autumnalis:0.135361248)71:0.1984118932,Galerina_unicolor:0.3337731412)64:0.3142599892,Galerina_stylifera:0.6480331304)100:0.4302186996)94:0.5551560351)0:0.8676189899)100:1.79872153,((((Agrocybe_firma:0.5889500288,Agrocybe_praecox:0.5889500288)74:0.7083378033,Agrocybe_tuberosa:1.297287832)100:1.604715315,(Stropharia_squamosa:1.175625777,((((Hypholoma_radicosum:0.3261912613,Hypholoma_marginatum:0.3261912613)69:0.05820520809,(Hypholoma_dispersum:0.1789276657,(Hypholoma_sublateritium:0.09801568362,(Hypholoma_fasciculare:0.07496380919,Hypholoma_capnoides:0.07496380919)61:0.02305187443)100:0.08091198211)100:0.2054688036)100:0.2921267981,((Stropharia_aeruginosa:0.3551049543,Stropharia_ambigua:0.3551049543)97:0.1181080115,Stropharia_coronilla:0.4732129659)100:0.2033103016)100:0.2819371126,((((Pholiota_carbonaria:0.2778433719,Pholiota_astragalina:0.2778433719)23:0.09249423275,((Pholiota_decorata:0.1140053914,(Pholiota_lubrica:0.08447692654,Pholiota_lenta:0.08447692654)83:0.02952846481)99:0.1690657569,Pholiota_spumosa:0.2830711483)93:0.08726645635)75:0.02358790673,Pholiota_mixta:0.3939255113)99:0.1209238314,(Pholiota_scamba:0.2705312271,(Pholiota_squarrosa:0.2063746282,(((((((Pholiota_aurivelloides:0.01946736884,(Pholiota_abietis:0.01351844994,Pholiota_adiposa:0.01351844994)82:0.005948918895)74:0.001081650577,Pholiota_limonella:0.02054901941)100:0.01665390364,Pholiota_aurivella:0.03720292305)100:0.03707548803,(Pholiota_terrestris:0.03770973377,Pholiota_gummosa:0.03770973377)99:0.03656867731)98:0.03052320697,Pholiota_nameko:0.1048016181)45:0.0209823308,Pholiota_squarrosoides:0.1257839489)98:0.06312781926,Pholiota_flammans:0.1889117681)34:0.01746286014)59:0.06415659887)89:0.2443181156)98:0.4436110373)86:0.2171653969)96:1.72637737)68:0.6628425226,((Flammula_alnicola:0.8815435803,(Pholiota_lucifera:0.3544019811,(Pholiota_abieticola:0.1628729875,Pholiota_pinicola:0.1628729875)93:0.1915289936)83:0.5271415993)100:1.610983677,(Agrocybe_dura:2.102754004,Kuehneromyces_mutabilis:2.102754004)79:0.3897732527)88:1.072318413)83:0.7349027157)95:0.8582735897,((((Gymnopilus_flavus:1.720578751,Gymnopilus_bellulus:1.720578751)83:0.2394580309,((((Gymnopilus_sapineus:0.4356659669,Gymnopilus_penetrans:0.4356659669)74:0.04541627633,Gymnopilus_hybridus:0.4810822432)100:0.9672800558,(((Gymnopilus_spectabilis:0.1610282409,Gymnopilus_pampeanus:0.1610282409)0:0.03399391471,Gymnopilus_junonius:0.1950221556)98:1.238795008,Gymnopilus_fulgens:1.433817163)0:0.0145451356)91:0.2714899318,(Gymnopilus_underwoodii:1.323940775,(Gymnopilus_aeruginosus:0.4880514938,Gymnopilus_purpuratus:0.4880514938)93:0.8358892812)78:0.3959114559)88:0.2401845508)100:1.42167215,(Gymnopilus_liquiritiae:0.8721891392,Gymnopilus_picreus:0.8721891392)100:2.509519793)100:1.218045921,((((Crepidotus_applanatus:0.3329156383,Crepidotus_nyssicola:0.3329156383)100:1.272126608,Crepidotus_amygdalosporus:1.605042246)85:0.3073597697,((Crepidotus_sphaerosporus:0.7553620344,Crepidotus_cesatii:0.7553620344)98:0.6874986746,((((Crepidotus_variabilis:0.3966441178,((Crepidotus_epibryus:0.2365336634,(Crepidotus_subverrucisporus:0.009757128219,Crepidotus_martinii:0.009757128219)100:0.2267765351)0:0.001543808721,Crepidotus_luteolus:0.2380774721)69:0.1585666457)88:0.1404592524,((Crepidotus_cinnabarinus:0.264360621,Crepidotus_tennesseensis:0.264360621)90:0.1887202449,Crepidotus_submollis:0.4530808659)26:0.08402250432)39:0.6662987909,(Crepidotus_alabamensis:0.5141901235,((Crepidotus_mollis:0.07633423603,Crepidotus_calolepis:0.07633423603)90:0.324364811,Crepidotus_uber:0.4006990471)77:0.1134910764)98:0.6892120377)72:0.1625538294,(Crepidotus_lundellii:0.5785704993,Crepidotus_versutus:0.5785704993)91:0.7873854913)85:0.07690471839)77:0.4695413067)100:0.8983898854,(Crepidotus_sinuosus:2.218991052,(Crepidotus_malachius:1.379607393,((Crepidotus_crocophyllus:2.157630962e-05,Crepidotus_nephrodes:2.157630962e-05)0:3.796937842e-05,Crepidotus_appalachianensis:5.954568805e-05)100:1.379547848)95:0.8393836584)95:0.5918008494)100:1.788962952)50:0.5582671221)95:1.067490887)98:1.215230083)99:1.266830374)79:2.054089497)100:6.39304159,((((((Mycena_erubescens:2.963949684,Mycena_amicta:2.963949684)74:1.524622897,(Mycena_adscendens:2.206343529,(Mycena_chlorophos:1.684789257,Mycena_longiseta:1.684789257)63:0.5215542721)78:2.282229052)94:1.937395782,(Mycena_polyadelpha:3.507275056,((Mycena_laevigata:1.669190592,Mycena_maculata:1.669190592)92:0.6328137712,(((((Mycena_leaiana:0.6313797862,(Mycena_tenax:0.4307519906,Mycena_belliae:0.4307519906)89:0.2006277956)63:0.1775028719,(Mycena_subcana:0.2403512262,Mycena_epipterygia:0.2403512262)100:0.5685314319)87:0.1415526871,((Mycena_clavicularis:0.1224306502,Mycena_tintinnabulum:0.1224306502)99:0.6650540377,(Mycena_crocata:0.6702572268,Mycena_cinerella:0.6702572268)71:0.1172274611)87:0.1629506574)81:0.07827490894,(((Mycena_abramsii:0.09643939331,Mycena_alnetorum:0.09643939331)100:0.3394500534,(Mycena_aurantiomarginata:0.2490340802,((Mycena_zephirus:0.08681957621,(Mycena_algeriensis:0.07985302536,(Mycena_plumbea:0.05186728524,Mycena_rubromarginata:0.05186728524)95:0.02798574012)68:0.00696655085)92:0.0755489061,((Mycena_galopus:0.09704346682,(Mycena_sanguinolenta:0.0835891043,(Mycena_haematopoda:0.02089019288,Mycena_haematopus:0.02089019288)99:0.06269891142)0:0.01345436252)99:0.05059187086,(Mycena_niveipes:0.08707893205,((Mycena_seynesii:0.0149124504,Mycena_renati:0.0149124504)87:0.0353832436,(Mycena_citrinomarginata:0.04147893672,(Mycena_viridimarginata:0.004682910346,Mycena_purpureofusca:0.004682910346)81:0.03679602637)82:0.008816757286)64:0.03678323804)99:0.06055640563)88:0.01473314463)84:0.08666559784)39:0.1868553666)99:0.3791573683,(((Mycena_meliigena:0.4551530908,(Mycena_pseudocorticola:0.1813865866,Mycena_polygramma:0.1813865866)100:0.2737665043)27:0.05720704777,(Mycena_metata:0.09875904438,Mycena_arcangeliana:0.09875904438)100:0.4136010942)62:0.1454642669,(Mycena_capillaris:0.4837440241,(Panellus_stipticus:0.3131759806,(Mycena_rosella:0.08253211929,Mycena_pura:0.08253211929)100:0.2306438613)67:0.1705680435)66:0.1740803814)94:0.1572224096)58:0.2136634392)100:1.095573717,(Mycena_strobilicola:1.020282874,Mycena_galericulata:1.020282874)98:1.104001097)27:0.1777203925)82:1.205270693)93:2.918693307)99:3.144549191,Mycena_tenerrima:9.570517554)95:2.481277316,((((Radulomyces_molaris:2.96692587,Radulomyces_rickii:2.96692587)69:1.316605021,Radulomyces_confluens:4.283530891)100:3.653623857,((Xeromphalina_fraxinophila:2.112794984,Xeromphalina_cauticinalis:2.112794984)97:2.919860626,(Xeromphalina_campanella:2.605753799,Xeromphalina_kauffmanii:2.605753799)65:2.426901811)99:2.904499139)70:1.916134197,(Mycena_speirea:4.952999443,(Mycena_hiemalis:1.920813091,Mycena_olida:1.920813091)99:3.032186352)100:4.900289502)65:2.198505925)99:2.568957254,((Tricholomopsis_decora:4.776903958,Tricholomopsis_rutilans:4.776903958)100:4.851087948,((((Lachnella_villosa:3.425924648,Cyphellopsis_anomala:3.425924647)100:2.528668932,(((((Cylindrobasidium_evolvens:0.8627759756,(Cylindrobasidium_laeve:0.3406985815,Cylindrobasidium_torrendii:0.3406985815)93:0.5220773941)100:1.356992641,((Strobilurus_conigenoides:0.3539640572,(Strobilurus_trullisatus:0.1990850092,(Strobilurus_albipilatus:0.1300161789,(Strobilurus_tenacellus:0.05719555195,Strobilurus_esculentus:0.05719555195)47:0.07282062698)29:0.06906883023)92:0.1548790481)100:1.105097171,(Marasmius_hudsonii:0.6980811317,Marasmius_epiphyllus:0.6980811317)97:0.760980097)99:0.7607073875)83:0.3624644407,(Marasmius_crescentiae:1.54565114,Flammulina_velutipes:1.54565114)83:1.036581917)57:0.5723018947,((Armillaria_cepistipes:0.9047038916,(((Armillaria_gallica:0.2060302094,Armillaria_calvescens:0.2060302094)92:0.05425363976,((Armillaria_borealis:0.1592889086,(Armillaria_gemina:0.1478865176,Armillaria_ostoyae:0.1478865176)25:0.01140239101)99:0.03949242337,((Armillaria_hinnulea:0.09619856534,((Armillaria_novae-zelandiae:0.03083962572,Armillaria_puiggarii:0.03083962572)100:0.04782849071,(((Armillaria_pallidula:0.02191790666,Armillaria_fumosa:0.02191790666)100:0.03121304976,(Armillaria_limonea:0.0349090298,Armillaria_luteobubalina:0.0349090298)96:0.01822192662)94:0.02052815352,(Armillaria_heimii:0.0342322626,(Armillaria_sparrei:0.003072348508,Armillaria_fuscipes:0.003072348508)100:0.03115991409)100:0.03942684734)76:0.005009006483)99:0.01753044891)100:0.08673779141,(Armillaria_tabescens:0.1643091496,Armillaria_mellea:0.1643091496)82:0.01862720712)94:0.01584497527)98:0.06150251713)90:0.2236220548,Armillaria_sinapina:0.483905904)76:0.4207979876)99:0.4684283065,Armillaria_nabsnona:1.373132198)100:1.781402754)5:0.6933524277,Rhodotus_palmatus:3.847887379)100:2.1067062)98:1.195500267,((((((Marasmius_delectans:0.9762767437,((Marasmius_plicatulus:0.8032185572,Marasmius_wynnei:0.8032185572)77:0.1725886608,Marasmius_berteroi:0.975807218)0:0.000469525758)78:1.039356441,(Marasmius_bulliardii:0.941374579,Marasmius_oreades:0.941374579)100:1.074258605)18:0.3040670488,(Marasmius_siccus:1.653208303,(Marasmius_haematocephalus:1.349043779,Marasmius_puerariae:1.349043779)91:0.3041645246)91:0.6664919297)82:1.018710369,((Marasmius_tenuissimus:1.734174294,(Marasmius_nigrobrunneus:0.5220420666,Marasmius_graminum:0.5220420666)99:1.212132227)98:1.103224101,(Marasmius_guyanensis:1.17334984,Marasmius_crinis-equi:1.17334984)100:1.664048555)93:0.5010122073)93:1.143565059,(Lepiota_cristata:2.983347084,(Marasmius_rotula:0.7734580634,(Marasmius_capillaris:0.6144623625,Marasmius_rotalis:0.6144623625)65:0.1589957008)100:2.209889021)100:1.498628578)100:1.52526683,((((Marasmius_scorodonius:1.343000613,Marasmius_alliaceus:1.343000613)63:0.5614161326,Marasmius_copelandii:1.904416746)71:1.2241057,((Lentinula_novae-zelandiae:0.8174930848,Lentinula_edodes:0.8174930848)100:1.109600514,(Lentinula_boryana:1.246012424,((Gymnopus_fusipes:0.4390524894,Marasmius_quercophilus:0.4390524894)95:0.4957556006,Rhodocollybia_laulaha:0.93480809)81:0.3112043339)26:0.6810811748)100:1.201428847)100:1.324103528,(Anthracophyllum_lateritium:1.786178179,Anthracophyllum_archeri:1.786178179)99:2.666447795)100:1.554616518)100:1.142851355)100:0.9031521788,(((Mycena_acicula:2.521325564,((Henningsomyces_puber:0.7292986657,Henningsomyces_candidus:0.7292986657)100:0.7577689949,((Mycena_auricoma:0.5221451968,Megacollybia_platyphylla:0.5221451968)40:0.2514231469,Porotheleum_fimbriatum:0.7735683437)100:0.7134993169)99:1.034257904)88:0.9296368508,(((Chondrostereum_purpureum:1.108990981,Gloeostereum_incarnatum:1.108990981)100:1.287545486,(Baeospora_myosura:0.3523844408,Baeospora_myriadophylla:0.3523844408)100:2.044152026)58:0.5272737495,Athelia_bombacina:2.923810217)91:0.5271521984)74:2.412338017,(Mycena_adonis:3.289159939,(Panellus_ringens:0.9305467804,Panellus_violaceofulvus:0.9305467804)100:2.358613159)95:2.574140493)96:2.189945593)91:1.574745881)65:4.992760218)24:2.533952282)76:4.007945084,(Mucronella_calva:11.16800754,(((Hohenbuehelia_mastrucata:2.980291043,Hohenbuehelia_unguicularis:2.980291043)97:2.883076589,(((Nematoctonus_geogenius:1.672493048,Hohenbuehelia_petaloides:1.672493048)69:0.1088720373,Hohenbuehelia_angustata:1.781365085)100:2.525314994,(Hohenbuehelia_grisea:1.785407466,Nematoctonus_robustus:1.785407466)100:2.521272614)95:1.556687552)100:3.116327179,(((((((Pleurotus_ostreatus:1.453160383,Pleurotus_eryngii:1.453160384)93:1.191583464,Pleurotus_sapidus:2.644743847)0:0.757964411,Pleurotus_spodoleucus:3.402708258)63:0.1749806352,(Pleurotus_pulmonarius:1.866429553,(Pleurotus_abieticola:1.586339253,Pleurotus_australis:1.586339253)0:0.2800903)99:1.71125934)100:1.05930014,((Pleurotus_citrinopileatus:1.350778211,Pleurotus_cornucopiae:1.350778211)100:2.605117442,(Pleurotus_dryinus:2.134928295,(Pleurotus_smithii:0.9197994011,(Pleurotus_fuscosquamulosus:0.5049252647,Pleurotus_cystidiosus:0.5049252647)94:0.4148741364)98:1.215128894)100:1.820967358)97:0.6810933799)100:1.685054783,(Pleurotus_levis:4.314447169,(Pleurotus_opuntiae:2.678689363,(Pleurotus_calyptratus:1.398485395,((Pleurotus_flabellatus:0.2548207486,Pleurotus_djamor:0.2548207486)80:0.2850772564,Pleurotus_salmoneostramineus:0.539898005)94:0.8585873901)99:1.280203968)100:1.635757805)74:2.007596648)72:0.849457454,(Pleurotus_purpureo-olivaceus:3.452611892,Pleurotus_rattenburyi:3.452611892)100:3.718889378)100:1.80819354)92:2.188312732)87:9.994641947)92:2.699796335)72:13.5118782,((Schizophyllum_umbrinum:12.44040437,((Schizophyllum_commune:4.113101736,(Schizophyllum_radiatum:2.680379965,Schizophyllum_fasciatum:2.680379965)0:1.432721772)97:4.212085774,Auriculariopsis_ampla:8.32518751)85:4.115216857)100:12.58179077,((Fistulina_hepatica:8.406188302,Fistulina_antarctica:8.406188302)81:8.138540563,Fistulina_pallida:16.54472887)100:8.477466275)100:12.35212889)99:9.074909238)87:23.74623017,(Hypochniciellum_subillaqueatum:35.10006668,Hypochniciellum_molle:35.10006668)99:35.09539676)17:65.76762034)60:38.66952709)93:38.94445801,(((Hyphoderma_capitatum:53.26087089,((Tsugacorticium_kenaicum:17.85449291,(Resinicium_chiricahuaense:8.794978492,Resinicium_furfuraceum:8.794978492)96:9.059514414)93:16.91035265,(((((Hyphodontia_subalutacea:5.927566781,Hyphodontia_floccosa:5.927566781)95:7.043717495,Hyphodontia_abieticola:12.97128428)20:6.671668563,Hyphodontia_barba-jovis:19.64295284)97:3.547618132,((Hyphodontia_alienata:7.949755592,Hyphodontia_cineracea:7.949755592)97:7.955631368,(Hyphodontia_curvispora:7.980456402,Hyphodontia_alutacea:7.980456402)38:7.924930557)66:7.285184012)92:3.120427085,(((Hyphodontia_hastata:7.140327143,(Tubulicrinis_hirtellus:3.280070196,(Tubulicrinis_globisporus:2.033747924,((Tubulicrinis_subulatus:0.5446711477,Tubulicrinis_gracillimus:0.5446711477)95:0.7665136341,Tubulicrinis_inornatus:1.311184782)79:0.7225631423)94:1.246322272)90:3.860256947)94:7.8179705,((Poriodontia_subvinosa:4.003142815,Basidioradulum_radula:4.003142815)97:5.539823624,((Asterodon_ferruginosus:1.711393896,(Trichaptum_byssogenum:1.196387939,((Phellinus_adamantinus:0.5611343339,Phellinus_noxius:0.5611343339)100:0.5212301704,((((Hymenochaete_epichlora:0.1713990894,((Phellinus_xeranticus:0.04166423194,((Hymenochaete_villosa:0.005949799443,Hymenochaete_attenuata:0.005949799443)100:0.02324044034,(Hymenochaete_rheicolor:0.02334082411,((Hymenochaete_semistupposa:0.01519438888,Hymenochaete_berteroi:0.01519438888)73:0.004739446323,(Cyclomyces_setiporus:0.01000710526,Inonotus_tabacinus:0.01000710526)99:0.009926729943)35:0.003406988906)12:0.005849415668)86:0.01247399216)100:0.05290742191,(Hymenochaete_unicolor:0.0527275981,((Hymenochaete_carpatica:0.02201699222,((Hymenochaete_longispora:0.01341486564,(Hymenochaete_senatoumbrina:0.009052082723,Hymenochaete_tenuis:0.009052082723)93:0.004362782924)24:0.002881512285,(((Hydnochaete_tabacina:0.004918190781,(Hymenochaete_anomala:0.003246926806,Hymenochaete_luteobadia:0.003246926806)95:0.001671263974)98:0.003224802093,Hymenochaete_separabilis:0.008142992874)100:0.005181209192,(Hymenochaete_separata:0.01020901663,Hymenochaete_rhabarbarina:0.01020901663)83:0.003115185431)93:0.002972175866)75:0.005720614285)77:0.01747131448,((Hymenochaete_cinnamomea:0.01557398151,(Hymenochaete_minuscula:0.00383761335,Hymenochaete_fuliginosa:0.00383761335)98:0.01173636816)100:0.01963700248,(Hymenochaete_tasmanica:0.01763238844,Hymenochaete_rubiginosa:0.01763238844)100:0.01757859555)56:0.004277322703)94:0.0132392914)86:0.04184405575)92:0.07682743554)98:0.17003992,((Hymenochaete_innexa:0.1762373928,(Hymenochaete_floridea:0.04556250408,Hymenochaete_sphaericola:0.04556250408)100:0.1306748887)71:0.04454579547,Hymenochaete_legeri:0.2207831883)96:0.1206558211)98:0.2042548671,Hymenochaete_pinnatifida:0.5456938765)100:0.2959508133,(((Hydnochaete_tabacinoides:0.09014034133,Hymenochaete_sallei:0.09014034133)75:0.1372822425,(Hymenochaete_spreta:0.1456846402,((Hymenochaete_intricata:0.1085817944,Hymenochaete_yasudai:0.1085817944)79:0.01975830729,Hymenochaete_corrugata:0.1283401017)12:0.01734453848)89:0.08173794366)100:0.3219446431,((Pseudoinonotus_dryadeus:0.1919681833,(((Phellinus_conchatus:0.05132324914,Phellinus_occidentalis:0.05132324914)100:0.06312110784,((Phellinus_spiculosus:0.04524257945,(Phellinus_lundellii:0.01993733594,(((Phellinus_alni:0.004037391714,(Phellinus_igniarius:0.002126781824,(Phellinus_pseudoigniarius:0.001368079067,Phellinus_populicola:0.001368079067)67:0.000758702757)99:0.00191060989)86:0.0007894218349,Phellinus_nigricans:0.004826813549)92:0.003024723073,(Phellinus_cinereus:0.0060699999,(((Phellinus_arctostaphyli:0.002205103087,(Phellinus_pomaceus:0.0009864368929,(Phylloporia_ribis:0.0003070887344,Phellinus_tuberculosus:0.0003070887344)92:0.0006793481585)86:0.001218666194)70:0.0004274769458,Phellinus_tremulae:0.002632580032)99:0.002113822327,Phellinus_laevigatus:0.00474640236)60:0.00132359754)73:0.001781536722)98:0.01208579932)100:0.0253052435)63:0.01511679598,Phellinus_bicuspidatus:0.06035937543)97:0.05408498155)40:0.02017614042,((((Phylloporia_chrysita:0.03022637468,Phellinus_ribis:0.03022637468)100:0.02854626572,((Inonotus_porrectus:0.02322127703,(Fulvifomes_robiniae:0.01734443869,Phellinus_robiniae:0.01734443869)58:0.005876838337)41:0.006698952385,(Phellinus_merrillii:0.02532114854,Phellinus_rimosus:0.02532114854)51:0.004599080871)100:0.02885241099)96:0.02313152162,((Phellinus_badius:0.04620726185,(Inocutis_rheades:0.01820270466,Inocutis_jamaicensis:0.01820270466)96:0.02800455719)0:0.002983268082,Phellinus_umbrinellus:0.04919052993)90:0.03271363209)89:0.01660964185,((((Mensularia_radiata:0.02385000916,Inonotus_andersonii:0.02385000916)100:0.0299733499,((Phellinus_calcitratus:0.02233979603,((Inonotus_rodwayi:0.009049900843,Inonotus_hispidus:0.009049900843)85:0.002252868697,(Inonotus_rickii:0.004721217827,(Inonotus_patouillardii:0.00375486856,Inonotus_quercustris:0.00375486856)58:0.0009663492672)98:0.006581551713)99:0.01103702649)99:0.02046303643,Inonotus_cuticularis:0.04280283246)75:0.0110205266)78:0.01158727538,((Inonotus_nidus-pici:0.02918094559,Inonotus_chihshanyenus:0.02918094559)89:0.01814199327,Inonotus_obliquus:0.04732293886)90:0.01808769558)55:0.0128910991,((Inonotus_pruinosus:0.04245332543,Inonotus_glomeratus:0.04245332543)86:0.0171888443,Phellinus_extensus:0.05964216973)78:0.01865956381)96:0.02021207033)99:0.03610669353)94:0.05734768588)97:0.1747001797,((Porodaedalea_yamanoi:0.04615739417,(Phellinus_gilbertsonii:0.04615615884,(Porodaedalea_chrysoloma:0.02074482872,((Porodaedalea_cancriformans:0.01144880548,((((Fomitiporia_cupressicola:0.002454437526,Phellinus_hartigii:0.002454437526)100:0.001236677696,Fomitiporia_tsugina:0.003691115222)99:0.0007067443185,(Fomitiporia_punctata:0.00406716518,((Fomitiporia_bannaensis:0.0003442563662,Fomitiporia_torreyae:0.0003442563662)100:0.002638897939,(((Phellinus_erectus:0.0006341375775,Fomitiporia_mediterranea:0.0006341375775)95:0.0007013946842,((Phellinus_punctatus:0.000434944631,Fomitiporia_langloisii:0.000434944631)100:0.0005337499391,Fomitiporia_australiensis:0.0009686945702)99:0.0003668376916)95:0.0002771176513,(Fomitiporia_pseudopunctata:0.001162775927,Phellinus_robustus:0.001162775927)96:0.0004498739858)100:0.001370504392)100:0.001084010875)38:0.0003306943603)94:0.000653815519,Phellinus_texanus:0.005051675059)100:0.006397130423)100:0.008271086056,Porodaedalea_pini:0.01971989154)62:0.001024937183)84:0.02541133012)0:1.235326726e-06)100:0.2589211119,((Inonotus_tomentosus:0.02929796424,Onnia_tomentosa:0.02929796424)96:0.1464386362,Onnia_leporina:0.1757366005)100:0.1293419056)57:0.06158985693)85:0.182698864)52:0.2922774627)96:0.2407198146)22:0.1140234351)75:0.5150059571)80:4.251601616,(((Phellinus_johnsonianus:1.404001833,Fuscoporia_gilva:1.404001833)100:1.589764234,(((Fuscoporia_wahlbergii:0.747751943,Fuscoporia_torulosa:0.747751943)95:0.8809218777,(Fuscoporia_ferrea:1.245933513,(Fuscoporia_contigua:0.5073018742,Fuscoporia_ferruginosa:0.5073018742)93:0.7386316391)21:0.3827403074)94:0.4575716215,Fuscoporia_viticola:2.086245442)22:0.9075206245)99:2.083171999,(((Phellinidium_sulphurascens:0.2090049054,Phellinus_weirii:0.2090049054)100:2.885394778,Phellinus_ferrugineovelutinus:3.094399684)94:1.016003391,(Pyrrhoderma_sendaiense:1.677331685,Phellinus_coronadensis:1.677331685)100:2.43307139)90:0.9665349906)30:0.8860574472)82:3.579970926)100:5.415331204)95:7.629717565,((Hyphodontia_spathulata:7.785332198,((Hyphodontia_quercina:2.459422742,(Hyphodontia_pruni:1.512282751,(Hyphodontia_sambuci:0.6844718642,Hyphodontia_crustosa:0.6844718642)85:0.8278108867)79:0.9471399911)42:1.656027248,((Lagarobasidium_detriticum:1.605901743,Hyphodontia_nespori:1.605901743)78:0.5048113646,(Palifer_verecundus:1.450896721,(((Hyphodontia_aspera:0.4590441513,Hyphodontia_breviseta:0.4590441513)100:0.2521569202,((Hyphodontia_nudiseta:0.320344744,Hyphodontia_rimosissima:0.320344744)93:0.2105602337,(Hyphodontia_flavipora:0.3234260109,(Hyphodontia_niemelaei:0.2460152588,Schizopora_radula:0.2460152588)93:0.07741075214)100:0.2074789668)89:0.1802960938)55:0.1992891347,Schizopora_paradoxa:0.9104902062)81:0.5404065147)9:0.6598163867)99:2.004736883)100:3.669882208)77:6.548460186,(Hyphoderma_pallidum:7.201828056,Hyphoderma_tsugae:7.201828056)100:7.131964329)46:8.254222823)13:3.722982848)98:8.453847499)67:18.49602533)72:53.56822374,(Hyphoderma_orphanellum:53.492664,((Hyphoderma_echinocystis:17.83834717,Hyphoderma_puberum:17.83834717)64:17.70082335,Hyphoderma_guttuliferum:35.53917051)100:17.95349349)97:53.33643063)78:53.34755148,(Resinicium_saccharicola:80.09974954,Resinicium_bicolor:80.09974954)100:80.07689657)99:53.40042277)91:38.803462,(((Lentaria_micheneri:62.85275845,(Kavinia_himantia:27.22287472,Kavinia_alboviridis:27.22287472)26:35.62988373)0:63.55713028,Lentaria_surculus:126.4098887)100:62.87831861,((Brevicellicium_olivascens:63.10757729,Brevicellicium_exile:63.10757729)100:63.01427365,(Porpomyces_mucidus:63.10351109,(Trechispora_alnicola:31.34737915,(Trechispora_nivea:14.4864247,(Trechispora_regularis:0.4501432296,(((Trechispora_subsphaerospora:0.232603544,(Trechispora_mollusca:0.1483058134,Trechispora_confinis:0.1483058134)100:0.08429773053)97:0.09238201697,Trechispora_hymenocystis:0.3249855609)91:0.07593357035,Trechispora_farinacea:0.4009191313)24:0.04922409832)89:14.03628147)89:16.86095444)84:31.75613194)96:63.01833985)100:63.16635641)14:63.09232353)98:38.1134616,((Sebacina_epigaea:97.06583472,Sebacina_incrustans:97.06583472)100:97.41386834,((((((((Exidiopsis_grisea:21.5780579,(Exidiopsis_plumbescens:10.88167828,Exidia_crenata:10.88167828)81:10.69637962)16:21.54156706,Exidiopsis_calcea:43.11962496)58:21.59557443,(Heterochaete_shearii:32.30761596,Exidia_glandulosa:32.30761596)89:32.40758343)82:21.52308684,(Oliveonia_pauxilla:43.05594546,(Auricularia_mesenterica:21.46628877,(((Auricularia_polytricha:1.348331718,(Auricularia_cornea:0.3340532423,Auricularia_peltata:0.3340532423)84:1.014278476)83:9.58633321,Auricularia_delicata:10.93466493)97:5.298930733,Auricularia_fuscosuccinea:16.23359566)96:5.232693113)76:21.58965669)78:43.18234076)50:21.72030696,Auricularia_auricula-judae:107.9585932)96:20.92973513,Heterochaetella_brachyspora:128.8883283)42:22.04536031,(Exidia_recisa:75.49653758,Exidia_thuretiana:75.49653758)98:75.43715104)92:21.96063702,((Stypella_papillata:57.5057829,Pseudohydnum_gelatinosum:57.5057829)53:57.56413688,Tremiscus_helvelloides:115.0699198)100:57.82440586)100:21.58537742)97:96.01428941)99:39.44349815,((Botryobasidium_vagum:109.9666234,((Botryobasidium_botryosum:36.73378871,(Botryobasidium_candicans:18.35280905,Botryobasidium_simile:18.35280905)98:18.38097966)100:36.56737269,(Botryobasidium_subcoronatum:36.65595393,(Botryobasidium_isabellinum:9.730451546,Botryobasidium_obtusisporum:9.730451546)98:26.92550238)51:36.64520747)67:36.66546201)100:110.0768063,((Sistotrema_athelioides:73.12235784,(((Sistotrema_biggsiae:18.04548767,(Sistotrema_sernanderi:8.414121148,Sistotrema_efibulatum:8.414121148)78:9.631366518)91:19.03673258,Sistotrema_octosporum:37.08222025)100:17.74066539,(Sistotrema_adnatum:27.53619491,Sistotrema_coronilla:27.53619491)100:27.28669073)16:18.2994722)86:73.58728575,((Sistotrema_raduloides:48.46894015,((Sistotrema_pistilliferum:16.31127942,Sistotrema_citriforme:16.31127942)100:16.62377764,(Sistotrema_oblongisporum:16.46175996,((Sistotrema_resinicystidium:4.905930565,Sistotrema_coroniferum:4.905930565)100:4.662004045,(Sistotrema_farinaceum:6.692100252,Sistotrema_brinkmannii:6.692100252)98:2.875834357)93:6.893825353)74:16.47329709)100:15.53388309)96:49.27017848,(Sistotrema_albopallescens:48.95152583,Sistotrema_confluens:48.95152583)97:48.78759279)97:48.97052496)100:73.33378611)100:109.8940609)Root;
