# Supplementary material for: Evolutionary dynamics of host specialization in wood-decay fungi
Source: BMC Evol Biol. 2018 Aug 3;18:119. doi: 10.1186/s12862-018-1229-7 (PMC6091043; doi:10.1186/s12862-018-1229-7)
Supplement: Supplementary file 4 — Newick file for the comprehensive guide tree used for the maximum likelihood phylogeny. (TRE 27.5 kb) [file 12862_2018_1229_MOESM4_ESM.tre]

(((((((((((Boletinellus_merulioides:1,Bondarcevomyces_taxi:1,Chalciporus_piperatoides:1,Coniophora_arida:1,Coniophora_marmorata:1,Hygrophoropsis_aurantiaca:1,Leucogyrophana_olivascens:1,Leucogyrophana_mollusca:1,Leucogyrophana_arizonica:1,Leucogyrophana_sororia:1,Leucogyrophana_montana:1,Leucogyrophana_romellii:1,Meruliporia_incrassata:1,Paxillus_curtisii:1,Paxillus_involutus:1,Phlebopus_marginatus:1,Pseudomerulius_aureus:1,Pseudomerulius_curtisii:1,Serpula_himantioides:1,Serpula_incrassata:1,Serpula_lacrymans:1,Serpula_pulverulenta:1,Tapinella_panuoides:1,Tapinella_atrotomentosa:1):0.999999,((Amphinema_byssoides:1,Amphinema_diadema:1,Athelia_neuhoffii:1,Athelia_bombacina:1,Athelia_fibulata:1,Athelia_epiphylla:1,Athelia_arachnoidea:1,Athelia_decipiens:1,Athelopsis_glaucina:1,Fibulomyces_mutabilis:1,Leptosporomyces_galzinii:1,Leptosporomyces_raunkiaeri:1,Piloderma_lanatum:1,Piloderma_olivaceum:1,Piloderma_croceum:1,Piloderma_byssinum:1):0.999999,(Hypochniciellum_molle:1,Hypochniciellum_subillaqueatum:1):0.999999):1):1,(Agaricus_arvensis:1,Agaricus_augustus:1,Agaricus_campestris:1,Agaricus_xanthodermus:1,Agrocybe_praecox:1,Agrocybe_cylindracea:1,Agrocybe_dura:1,Agrocybe_tuberosa:1,Agrocybe_aegerita:1,Agrocybe_parasitica:1,Agrocybe_erebia:1,Agrocybe_firma:1,Anthracophyllum_archeri:1,Anthracophyllum_lateritium:1,Armillaria_limonea:1,Armillaria_pallidula:1,Armillaria_gemina:1,Armillaria_sparrei:1,Armillaria_hinnulea:1,Armillaria_novae-zelandiae:1,Armillaria_heimii:1,Armillaria_sinapina:1,Armillaria_luteobubalina:1,Armillaria_nabsnona:1,Armillaria_tabescens:1,Armillaria_puiggarii:1,Armillaria_gallica:1,Armillaria_borealis:1,Armillaria_fuscipes:1,Armillaria_calvescens:1,Armillaria_cepistipes:1,Armillaria_fumosa:1,Armillaria_mellea:1,Armillaria_ostoyae:1,Auriculariopsis_ampla:1,Baeospora_myosura:1,Baeospora_myriadophylla:1,Callistosporium_graminicolor:1,Calocybe_gambosa:1,Calvatia_gigantea:1,Chondrostereum_purpureum:1,Coprinellus_radians:1,Coprinopsis_phlyctidospora:1,Coprinopsis_atramentaria:1,Coprinus_comatus:1,Coprinus_cordisporus:1,Crepidotus_alabamensis:1,Crepidotus_cesatii:1,Crepidotus_subverrucisporus:1,Crepidotus_cinnabarinus:1,Crepidotus_applanatus:1,Crepidotus_epibryus:1,Crepidotus_lundellii:1,Crepidotus_luteolus:1,Crepidotus_mollis:1,Crepidotus_submollis:1,Crepidotus_tennesseensis:1,Crepidotus_uber:1,Crepidotus_variabilis:1,Crepidotus_versutus:1,Crepidotus_amygdalosporus:1,Crepidotus_appalachianensis:1,Crepidotus_calolepis:1,Crepidotus_crocophyllus:1,Crepidotus_malachius:1,Crepidotus_martinii:1,Crepidotus_nephrodes:1,Crepidotus_nyssicola:1,Crepidotus_sinuosus:1,Crepidotus_sphaerosporus:1,Crucibulum_laeve:1,Cyathus_stercoreus:1,Cyathus_olla:1,Cyathus_pallidus:1,Cyathus_poeppigii:1,Cyathus_setosus:1,Cyathus_striatus:1,Cylindrobasidium_torrendii:1,Cylindrobasidium_evolvens:1,Cylindrobasidium_laeve:1,Cyphellopsis_anomala:1,Entoloma_mougeotii:1,Entoloma_nidorosum:1,Entoloma_rhodopolium:1,Entoloma_conferendum:1,Fistulina_antarctica:1,Fistulina_pallida:1,Fistulina_hepatica:1,Flammula_alnicola:1,Flammulina_velutipes:1,Galerina_atkinsoniana:1,Galerina_autumnalis:1,Galerina_badipes:1,Galerina_marginata:1,Galerina_triscopa:1,Galerina_unicolor:1,Galerina_nana:1,Galerina_pruinatipes:1,Galerina_stylifera:1,Gloeostereum_incarnatum:1,Gymnopilus_sapineus:1,Gymnopilus_spectabilis:1,Gymnopilus_bellulus:1,Gymnopilus_pampeanus:1,Gymnopilus_penetrans:1,Gymnopilus_picreus:1,Gymnopilus_purpuratus:1,Gymnopilus_underwoodii:1,Gymnopilus_flavus:1,Gymnopilus_fulgens:1,Gymnopilus_hybridus:1,Gymnopilus_junonius:1,Gymnopilus_liquiritiae:1,Gymnopilus_aeruginosus:1,Gymnopus_fusipes:1,Hemipholiota_populnea:1,Henningsomyces_candidus:1,Henningsomyces_puber:1,Hohenbuehelia_mastrucata:1,Hohenbuehelia_petaloides:1,Hohenbuehelia_angustata:1,Hohenbuehelia_grisea:1,Hohenbuehelia_unguicularis:1,Hypholoma_fasciculare:1,Hypholoma_capnoides:1,Hypholoma_dispersum:1,Hypholoma_marginatum:1,Hypholoma_radicosum:1,Hypholoma_sublateritium:1,Hypsizygus_marmoreus:1,Hypsizygus_tessulatus:1,Hypsizygus_ulmarius:1,Kuehneromyces_mutabilis:1,Lachnella_villosa:1,Lachnella_alboviolascens:1,Lentinula_boryana:1,Lentinula_edodes:1,Lentinula_novae-zelandiae:1,Lepiota_clypeolaria:1,Lepiota_cristata:1,Lepiota_acutesquamosa:1,Lepista_nuda:1,Limacella_glioderma:1,Limacella_illinita:1,Lycoperdon_perlatum:1,Lycoperdon_echinatum:1,Lycoperdon_marginatum:1,Lycoperdon_umbrinum:1,Lycoperdon_pyriforme:1,Macrocystidia_cucumis:1,Marasmius_quercophilus:1,Marasmius_alliaceus:1,Marasmius_berteroi:1,Marasmius_bulliardii:1,Marasmius_capillaris:1,Marasmius_copelandii:1,Marasmius_crescentiae:1,Marasmius_crinis-equi:1,Marasmius_epiphyllus:1,Marasmius_graminum:1,Marasmius_guyanensis:1,Marasmius_haematocephalus:1,Marasmius_hudsonii:1,Marasmius_nigrobrunneus:1,Marasmius_oreades:1,Marasmius_plicatulus:1,Marasmius_puerariae:1,Marasmius_rotalis:1,Marasmius_rotula:1,Marasmius_scorodonius:1,Marasmius_siccus:1,Marasmius_tenuissimus:1,Marasmius_wynnei:1,Marasmius_delectans:1,Megacollybia_platyphylla:1,Mucronella_calva:1,Mycena_algeriensis:1,Mycena_erubescens:1,Mycena_galericulata:1,Mycena_galopus:1,Mycena_plumbea:1,Mycena_polyadelpha:1,Mycena_polygramma:1,Mycena_pseudocorticola:1,Mycena_pura:1,Mycena_purpureofusca:1,Mycena_renati:1,Mycena_tintinnabulum:1,Mycena_viridimarginata:1,Mycena_zephirus:1,Mycena_arcangeliana:1,Mycena_olida:1,Mycena_abramsii:1,Mycena_acicula:1,Mycena_adonis:1,Mycena_meliigena:1,Mycena_metata:1,Mycena_niveipes:1,Mycena_rosella:1,Mycena_rubromarginata:1,Mycena_sanguinolenta:1,Mycena_seynesii:1,Mycena_speirea:1,Mycena_strobilicola:1,Mycena_subcana:1,Mycena_tenax:1,Mycena_tenerrima:1,Mycena_alnetorum:1,Mycena_capillaris:1,Mycena_chlorophos:1,Mycena_clavicularis:1,Mycena_crocata:1,Mycena_haematopus:1,Mycena_hiemalis:1,Mycena_laevigata:1,Mycena_longiseta:1,Mycena_maculata:1,Mycena_adscendens:1,Mycena_auricoma:1,Mycena_cinerella:1,Mycena_citrinomarginata:1,Mycena_epipterygia:1,Mycena_haematopoda:1,Mycena_amicta:1,Mycena_aurantiomarginata:1,Mycena_belliae:1,Mycena_leaiana:1,Nematoctonus_robustus:1,Nematoctonus_geogenius:1,Ossicaulis_lignatilis:1,Panellus_ringens:1,Panellus_violaceofulvus:1,Panellus_stipticus:1,Pholiota_flammans:1,Pholiota_gummosa:1,Pholiota_lenta:1,Pholiota_limonella:1,Pholiota_lubrica:1,Pholiota_lucifera:1,Pholiota_mixta:1,Pholiota_nameko:1,Pholiota_pinicola:1,Pholiota_scamba:1,Pholiota_astragalina:1,Pholiota_carbonaria:1,Pholiota_decorata:1,Pholiota_abieticola:1,Pholiota_abietis:1,Pholiota_adiposa:1,Pholiota_aurivella:1,Pholiota_aurivelloides:1,Pholiota_spumosa:1,Pholiota_squarrosa:1,Pholiota_squarrosoides:1,Pholiota_terrestris:1,Pirex_concentricus:1,Pleurotus_purpureo-olivaceus:1,Pleurotus_rattenburyi:1,Pleurotus_salmoneostramineus:1,Pleurotus_australis:1,Pleurotus_calyptratus:1,Pleurotus_citrinopileatus:1,Pleurotus_cornucopiae:1,Pleurotus_cystidiosus:1,Pleurotus_djamor:1,Pleurotus_dryinus:1,Pleurotus_eryngii:1,Pleurotus_flabellatus:1,Pleurotus_fossulatus:1,Pleurotus_fuscosquamulosus:1,Pleurotus_fuscus:1,Pleurotus_opuntiae:1,Pleurotus_abieticola:1,Pleurotus_sapidus:1,Pleurotus_smithii:1,Pleurotus_spodoleucus:1,Pleurotus_ostreatus:1,Pleurotus_pulmonarius:1,Pleurotus_levis:1,Pluteus_admirabilis:1,Pluteus_atromarginatus:1,Pluteus_aurantiorugosus:1,Pluteus_cervinus:1,Pluteus_chrysophlebius:1,Pluteus_cinereofuscus:1,Pluteus_curtisii:1,Pluteus_ephebeus:1,Pluteus_granulatus:1,Pluteus_leoninus:1,Pluteus_longistriatus:1,Pluteus_lutescens:1,Pluteus_nanus:1,Pluteus_pellitus:1,Pluteus_phlebophorus:1,Pluteus_plautus:1,Pluteus_podospileus:1,Pluteus_romellii:1,Pluteus_salicinus:1,Pluteus_semibulbosus:1,Pluteus_spegazzinianus:1,Pluteus_thomsonii:1,Pluteus_tricuspidatus:1,Pluteus_umbrosus:1,Pluteus_petasatus:1,Porotheleum_fimbriatum:1,Psathyrella_candolleana:1,Psathyrella_conissans:1,Psathyrella_dicrani:1,Psathyrella_hydrophila:1,Psathyrella_incerta:1,Psathyrella_kitsiana:1,Psathyrella_maculata:1,Psathyrella_pennata:1,Psathyrella_piluliformis:1,Psathyrella_pygmaea:1,Psathyrella_naucoria:1,Psathyrella_typhae:1,Psathyrella_spadicea:1,Psathyrella_subatrata:1,Radulomyces_confluens:1,Radulomyces_molaris:1,Radulomyces_rickii:1,Resupinatus_trichotis:1,Resupinatus_applicatus:1,Rhodocollybia_laulaha:1,Rhodotus_palmatus:1,Schizophyllum_commune:1,Schizophyllum_fasciatum:1,Schizophyllum_radiatum:1,Schizophyllum_umbrinum:1,Strobilurus_albipilatus:1,Strobilurus_conigenoides:1,Strobilurus_esculentus:1,Strobilurus_tenacellus:1,Strobilurus_trullisatus:1,Stropharia_aeruginosa:1,Stropharia_ambigua:1,Stropharia_coronilla:1,Stropharia_squamosa:1,Tricholomopsis_decora:1,Tricholomopsis_rutilans:1,Volvariella_bombycina:1,Volvariella_caesiotincta:1,Volvariella_lepiotospora:1,Volvariella_volvacea:1,Xeromphalina_fraxinophila:1,Xeromphalina_campanella:1,Xeromphalina_cauticinalis:1,Xeromphalina_kauffmanii:1):0.999999):1,(((Amaurodon_viridis:1.999999,(Abortiporus_biennis:1,Abundisporus_quercicola:1,Amauroderma_rugosum:1,Amauroderma_subrugosum:1,Amyloporia_xantha:1,Antrodia_mellita:1,Antrodia_oleracea:1,Antrodia_pulvinascens:1,Antrodia_ramentacea:1,Antrodia_variiformis:1,Antrodia_heteromorpha:1,Antrodia_juniperina:1,Antrodia_crassa:1,Antrodia_odora:1,Antrodia_serialis:1,Antrodia_malicola:1,Antrodia_albida:1,Antrodia_hingganensis:1,Antrodia_lalashana:1,Antrodia_macra:1,Antrodia_albidoides:1,Antrodia_albobrunnea:1,Antrodia_alpina:1,Antrodiella_americana:1,Antrodiella_aurantilaeta:1,Antrodiella_duracina:1,Antrodiella_formosana:1,Antrodiella_fragrans:1,Antrodiella_zonata:1,Antrodiella_semisupina:1,Antrodiella_romellii:1,Aurantiporus_pulcherrimus:1,Auriporia_aurea:1,Bjerkandera_adusta:1,Bjerkandera_fumosa:1,Byssomerulius_corium:1,Candelabrochaete_septocystidia:1,Candelabrochaete_africana:1,Ceraceomyces_tessulatus:1,Ceriporia_viridans:1,Ceriporia_reticulata:1,Ceriporia_tarda:1,Ceriporia_spissa:1,Ceriporia_excelsa:1,Ceriporia_purpurea:1,Ceriporiopsis_aneirina:1,Ceriporiopsis_subvermispora:1,Ceriporiopsis_gilvescens:1,Ceriporiopsis_rivulosa:1,Ceriporiopsis_subrufa:1,Ceriporiopsis_jelicii:1,Ceriporiopsis_resinascens:1,Cerrena_consors:1,Cerrena_unicolor:1,Climacocystis_borealis:1,Climacodon_septentrionalis:1,Coriolopsis_gallica:1,Coriolopsis_trogii:1,Coriolopsis_aspera:1,Coriolopsis_byrsina:1,Coriolopsis_rigida:1,Coriolopsis_strumosa:1,Crustoderma_flavescens:1,Crustoderma_opuntiae:1,Crustoderma_resinosum:1,Crustoderma_marianum:1,Crustoderma_dryinum:1,Crustoderma_corneum:1,Cryptoporus_volvatus:1,Dacryobolus_sudans:1,Dacryobolus_karstenii:1,Daedalea_neotropica:1,Daedalea_pseudodochmia:1,Daedalea_stereoides:1,Daedalea_dickinsii:1,Daedalea_quercina:1,Daedaleopsis_confragosa:1,Daedaleopsis_nipponica:1,Daedaleopsis_septentrionalis:1,Daedaleopsis_tricolor:1,Datronia_mollis:1,Datronia_scutellata:1,Datronia_stereoides:1,Dendrocorticium_roseocarneum:1,Dendrocorticium_polygonioides:1,Dichomitus_campestris:1,Dichomitus_eucalypti:1,Dichomitus_kirkii:1,Dichomitus_squalens:1,Diplomitoporus_crustulinus:1,Diplomitoporus_overholtsii:1,Diplomitoporus_flavescens:1,Diplomitoporus_lindbladii:1,Donkioporia_expansa:1,Earliella_scabrosa:1,Favolus_brasiliensis:1,Favolus_squamosus:1,Fibroporia_gossypium:1,Flavodon_flavus:1,Fomes_fasciatus:1,Fomes_fomentarius:1,Fomitella_supina:1,Fomitopsis_officinalis:1,Fomitopsis_cajanderi:1,Fomitopsis_palustris:1,Fomitopsis_rosea:1,Fomitopsis_africana:1,Fomitopsis_carnea:1,Fomitopsis_dochmia:1,Fomitopsis_durescens:1,Fomitopsis_feei:1,Fomitopsis_lilacinogilva:1,Fomitopsis_meliae:1,Fomitopsis_pinicola:1,Fomitopsis_spraguei:1,Frantisekia_mentschulensis:1,Ganoderma_applanatum:1,Ganoderma_fornicatum:1,Ganoderma_fulvellum:1,Ganoderma_mastoporum:1,Ganoderma_microsporum:1,Ganoderma_lucidum:1,Ganoderma_pfeifferi:1,Ganoderma_sessile:1,Ganoderma_lobatum:1,Ganoderma_orbiforme:1,Ganoderma_oregonense:1,Ganoderma_parvulum:1,Ganoderma_tornatum:1,Ganoderma_tropicum:1,Ganoderma_tsunodae:1,Ganoderma_valesiacum:1,Ganoderma_weberianum:1,Ganoderma_zonatum:1,Ganoderma_curtisii:1,Ganoderma_annulare:1,Ganoderma_boninense:1,Ganoderma_chalceum:1,Ganoderma_adspersum:1,Ganoderma_resinaceum:1,Ganoderma_tsugae:1,Ganoderma_australe:1,Ganoderma_multiplicatum:1,Ganoderma_neojaponicum:1,Gloeoporus_pannocinctus:1,Gloeoporus_dichrous:1,Gloeoporus_taxicola:1,Grammothele_fuligo:1,Grammothele_lineata:1,Grifola_umbellata:1,Grifola_frondosa:1,Hapalopilus_croceus:1,Hapalopilus_rutilans:1,Hexagonia_nitida:1,Hexagonia_pobeguinii:1,Hexagonia_tenuis:1,Hexagonia_apiaria:1,Hexagonia_hirta:1,Hexagonia_hydnoides:1,Hydnopolyporus_fimbriatus:1,Hyphodermella_rosae:1,Hyphodermella_corrugata:1,Hypochnicium_lundellii:1,Hypochnicium_eichleri:1,Hypochnicium_geogenium:1,Hypochnicium_bombycinum:1,Hypochnicium_karstenii:1,Hypochnicium_polonense:1,Hypochnicium_subrigescens:1,Hypochnicium_zealandicum:1,Irpex_lacteus:1,Ischnoderma_resinosum:1,Ischnoderma_benzoinum:1,Junghuhnia_collabens:1,Junghuhnia_nitida:1,Junghuhnia_crustacea:1,Junghuhnia_fimbriatella:1,Junghuhnia_luteoalba:1,Laetiporus_sulphureus:1,Laetiporus_persicinus:1,Laetiporus_versisporus:1,Lamelloporus_americanus:1,Lentinus_tigrinus:1,Lentinus_crinitus:1,Lentinus_polychrous:1,Lentinus_sajor-caju:1,Lentinus_squarrosulus:1,Lentinus_suavissimus:1,Lentinus_velutinus:1,Lentinus_bertieri:1,Lenzites_vespacea:1,Lenzites_gibbosa:1,Leptoporus_mollis:1,Melanoporia_castanea:1,Melanoporia_nigra:1,Meripilus_giganteus:1,Meruliopsis_corium:1,Meruliopsis_taxicola:1,Merulius_incarnatus:1,Microporus_xanthopus:1,Microporus_affinis:1,Microporus_flabelliformis:1,Microporus_vernicipes:1,Mycoacia_fuscoatra:1,Mycoacia_nothofagi:1,Mycoacia_uda:1,Mycoaciella_bispora:1,Mycobonia_flava:1,Mycoleptodonoides_aitchisonii:1,Mycorrhaphium_adustum:1,Nigroporus_vinosus:1,Oligoporus_balsameus:1,Oligoporus_perdelicatus:1,Osteina_obducta:1,Oxyporus_corticola:1,Oxyporus_cuneatus:1,Oxyporus_latemarginatus:1,Oxyporus_populinus:1,Pachykytospora_tuberculosa:1,Panus_conchatus:1,Panus_fulvus:1,Panus_strigellus:1,Panus_rudis:1,Parmastomyces_transmutans:1,Perenniporia_ellipsospora:1,Perenniporia_formosana:1,Perenniporia_japonica:1,Perenniporia_ochroleuca:1,Perenniporia_subacida:1,Perenniporia_tenuis:1,Perenniporia_tephropora:1,Perenniporia_piceicola:1,Perenniporia_medulla-panis:1,Phaeolus_schweinitzii:1,Phanerochaete_australis:1,Phanerochaete_avellanea:1,Phanerochaete_burtii:1,Phanerochaete_calotricha:1,Phanerochaete_deflectens:1,Phanerochaete_ericina:1,Phanerochaete_flavidoalba:1,Phanerochaete_hiulca:1,Phanerochaete_laevis:1,Phanerochaete_leptoderma:1,Phanerochaete_magnoliae:1,Phanerochaete_rimosa:1,Phanerochaete_sanguinea:1,Phanerochaete_sordida:1,Phanerochaete_subceracea:1,Phanerochaete_subglobosa:1,Phanerochaete_aculeata:1,Phanerochaete_carnosa:1,Phanerochaete_chrysosporium:1,Phanerochaete_tuberculata:1,Phanerochaete_chrysorhiza:1,Phanerochaete_affinis:1,Phanerochaete_allantospora:1,Phanerochaete_flava:1,Phanerochaete_arizonica:1,Phanerochaete_velutina:1,Phlebia_lilascens:1,Phlebia_lindtneri:1,Phlebia_nothofagi:1,Phlebia_serialis:1,Phlebia_setulosa:1,Phlebia_subochracea:1,Phlebia_subserialis:1,Phlebia_tristis:1,Phlebia_uda:1,Phlebia_queletii:1,Phlebia_radiata:1,Phlebia_chrysocreas:1,Phlebia_concentrica:1,Phlebia_deflectens:1,Phlebia_firma:1,Phlebia_unica:1,Phlebia_livida:1,Phlebia_acerina:1,Phlebia_albida:1,Phlebia_albomellea:1,Phlebia_caspica:1,Phlebia_centrifuga:1,Phlebia_brevispora:1,Phlebia_tremellosa:1,Phlebia_rufa:1,Phlebiopsis_flavidoalba:1,Phlebiopsis_gigantea:1,Physisporinus_sanguinolentus:1,Physisporinus_vitreus:1,Pilatoporus_ibericus:1,Piloporia_sajanensis:1,Piptoporus_betulinus:1,Piptoporus_portentosus:1,Piptoporus_soloniensis:1,Polyporus_admirabilis:1,Polyporus_brumalis:1,Polyporus_ciliatus:1,Polyporus_dictyopus:1,Polyporus_fraxineus:1,Polyporus_grammocephalus:1,Polyporus_leptocephalus:1,Polyporus_pseudobetulinus:1,Polyporus_radicatus:1,Polyporus_tenuiculus:1,Polyporus_tricholoma:1,Polyporus_umbellatus:1,Polyporus_virgatus:1,Polyporus_squamosus:1,Polyporus_tuberaster:1,Polyporus_melanopus:1,Polyporus_varius:1,Polyporus_arcularius:1,Porodisculus_pendulus:1,Porogramme_albocincta:1,Porostereum_spadiceum:1,Porostereum_crassum:1,Postia_hibernica:1,Postia_stiptica:1,Postia_subcaesia:1,Postia_tephroleuca:1,Postia_venata:1,Postia_carbophila:1,Postia_dissecta:1,Postia_placenta:1,Postia_sequoiae:1,Postia_sericeomollis:1,Postia_leucomallella:1,Postia_floriformis:1,Postia_caesia:1,Postia_fragilis:1,Postia_guttulata:1,Postia_lowei:1,Postia_mappa:1,Pseudofavolus_cucullatus:1,Pseudolagarobasidium_acaciicola:1,Pseudolagarobasidium_calcareum:1,Pulcherricium_caeruleum:1,Pycnoporellus_alboluteus:1,Pycnoporellus_fulgens:1,Pycnoporus_coccineus:1,Pyrofomes_demidoffii:1,Radulodon_erikssonii:1,Rigidoporus_microporus:1,Rigidoporus_vinctus:1,Rigidoporus_ulmarius:1,Rigidoporus_crocatus:1,Royoporus_badius:1,Ryvardenia_campyla:1,Scopuloides_rimosa:1,Scopuloides_hydnoides:1,Skeletocutis_nivea:1,Skeletocutis_amorpha:1,Skeletocutis_novae-zelandiae:1,Skeletocutis_odora:1,Skeletocutis_subincarnata:1,Sparassis_radicata:1,Sparassis_crispa:1,Spongipellis_unicolor:1,Spongipellis_delectans:1,Spongipellis_litschaueri:1,Spongipellis_pachyodon:1,Spongipellis_spumeus:1,Spongiporus_leucospongia:1,Spongiporus_undosus:1,Steccherinum_fimbriatum:1,Steccherinum_aridum:1,Steccherinum_bourdotii:1,Steccherinum_litschaueri:1,Steccherinum_murashkinskyi:1,Steccherinum_rhois:1,Steccherinum_robustius:1,Steccherinum_tenue:1,Steccherinum_ochraceum:1,Steccherinum_ciliolatum:1,Steccherinum_laeticolor:1,Tinctoporellus_epimiltinus:1,Tomophagus_colossus:1,Trametes_corrugata:1,Trametes_cubensis:1,Trametes_drummondii:1,Trametes_ectypa:1,Trametes_elegans:1,Trametes_gibbosa:1,Trametes_maxima:1,Trametes_cingulata:1,Trametes_membranacea:1,Trametes_cinnabarina:1,Trametes_pubescens:1,Trametes_conchifer:1,Trametes_meyenii:1,Trametes_obstinata:1,Trametes_orientalis:1,Trametes_pavonia:1,Trametes_pocas:1,Trametes_purpurea:1,Trametes_thujae:1,Trametes_velutina:1,Trametes_villosa:1,Trametes_suaveolens:1,Trametes_hirsuta:1,Trametes_ochracea:1,Trametes_marianna:1,Trametes_versicolor:1,Trametes_menziesii:1,Truncospora_ochroleuca:1,Truncospora_ohiensis:1,Tyromyces_fissilis:1,Tyromyces_fumidiceps:1,Tyromyces_subgiganteus:1,Tyromyces_chioneus:1,Wolfiporia_cocos:1,Wolfiporia_dilatohypha:1):0.999999):1,(Acanthobasidium_norvegicum:1,Acanthobasidium_phragmitis:1,Acanthophysium_weirii:1,Acanthophysium_cerussatum:1,Acanthophysium_lividocaeruleum:1,Aleurobotrys_botryosus:1,Aleurodiscus_disciformis:1,Aleurodiscus_oakesii:1,Aleurodiscus_amorphus:1,Aleurodiscus_cerussatus:1,Aleurodiscus_abietis:1,Aleurodiscus_aurantius:1,Aleurodiscus_grantii:1,Aleurodiscus_lapponicus:1,Aleurodiscus_laurentianus:1,Aleurodiscus_mirabilis:1,Aleurodiscus_penicillatus:1,Aleurodiscus_scutellatus:1,Amylosporus_campbellii:1,Amylostereum_ferreum:1,Amylostereum_laevigatum:1,Amylostereum_chailletii:1,Amylostereum_areolatum:1,Artomyces_pyxidatus:1,Asterostroma_muscicola:1,Asterostroma_cervicolor:1,Asterostroma_andinum:1,Asterostroma_laxum:1,Asterostroma_medium:1,Auriscalpium_vulgare:1,Bondarzewia_montana:1,Bondarzewia_mesenterica:1,Bondarzewia_berkeleyi:1,Boreostereum_radiatum:1,Conferticium_ochraceum:1,Creolophus_cirrhatus:1,Cymatoderma_dendriticum:1,Dentipellis_fragilis:1,Dentipellis_separans:1,Dichostereum_effuscatum:1,Dichostereum_granulosum:1,Dichostereum_pallescens:1,Echinodontium_tinctorium:1,Epithele_typhae:1,Galzinia_incrustans:1,Gloeocystidiellum_heimii:1,Gloeocystidiellum_porosellum:1,Gloeocystidiellum_bisporum:1,Gloeocystidiellum_clavuligerum:1,Gloeocystidiellum_subasperisporum:1,Gloeocystidiellum_triste:1,Gloeocystidiellum_wakullum:1,Gloeocystidiellum_porosum:1,Gloeodontia_discolor:1,Gloeodontia_columbiensis:1,Gloiodon_strigosus:1,Gloiothele_lactescens:1,Hericium_abietis:1,Hericium_alpestre:1,Hericium_americanum:1,Hericium_erinaceus:1,Hericium_coralloides:1,Heterobasidion_irregulare:1,Heterobasidion_parviporum:1,Heterobasidion_araucariae:1,Heterobasidion_australe:1,Heterobasidion_ecrustosum:1,Heterobasidion_insulare:1,Heterobasidion_occidentale:1,Heterobasidion_annosum:1,Laurilia_sulcata:1,Laxitextum_bicolor:1,Lentinellus_micheneri:1,Lentinellus_cochleatus:1,Lentinellus_castoreus:1,Lentinellus_flabelliformis:1,Lentinellus_montanus:1,Lentinellus_vulpinus:1,Lentinellus_ursinus:1,Lentinellus_omphalodes:1,Lopharia_cinerascens:1,Lopharia_mirabilis:1,Megalocystidium_luridum:1,Megalocystidium_leucoxanthum:1,Peniophora_aurantiaca:1,Peniophora_cinerea:1,Peniophora_incarnata:1,Peniophora_limitata:1,Peniophora_lycii:1,Peniophora_nuda:1,Peniophora_piceae:1,Peniophora_pini:1,Peniophora_pithya:1,Podoscypha_elegans:1,Podoscypha_petalodes:1,Scytinostroma_ochroleucum:1,Scytinostroma_galactinum:1,Scytinostroma_jacksonii:1,Scytinostroma_odoratum:1,Scytinostroma_eurasiaticogalactinum:1,Scytinostroma_portentosum:1,Stereum_sanguinolentum:1,Stereum_reflexulum:1,Stereum_rugosum:1,Stereum_subtomentosum:1,Stereum_hirsutum:1,Stereum_complicatum:1,Stereum_gausapatum:1,Stereum_ostrea:1,Stereum_peculiare:1,Vararia_ochroleuca:1,Vararia_sphaericospora:1,Vararia_investiens:1,Vararia_gallica:1,Wrightoporia_avellanea:1,Wrightoporia_cylindrospora:1,Wrightoporia_lenta:1,Xylobolus_annosus:1,Xylobolus_frustulatus:1,Xylobolus_subpileatus:1):0.999999):1,((Boidinia_furfuracea:1,Cinereomyces_lindbladii:1,Corticium_roseum:1,Corticium_salmonicolor:1,Cytidia_salicina:1,Dentocorticium_sulphurellum:1,Entomocorticium_dendroctoni:1,Erythricium_laetum:1,Palifer_verecundus:1,Phlebiella_christiansenii:1,Phlebiella_vaga:1,Pseudoxenasma_verrucisporum:1,Punctularia_strigosozonata:1,Schizopora_radula:1,Schizopora_paradoxa:1,Vuilleminia_comedens:1,Vuilleminia_coryli:1,Vuilleminia_cystidiata:1,Vuilleminia_megalospora:1):0.999999,(Gloeophyllum_striatum:1,Gloeophyllum_odoratum:1,Gloeophyllum_trabeum:1,Gloeophyllum_subferrugineum:1,Gloeophyllum_abietinum:1,Gloeophyllum_mexicanum:1,Gloeophyllum_sepiarium:1,Griseoporia_carbonaria:1,Heliocybe_sulcata:1,Neolentinus_ponderosus:1,Neolentinus_lepideus:1,Neolentinus_adhaerens:1,Neolentinus_kauffmanii:1,Osmoporus_odoratus:1,Veluticeps_berkeleyi:1,Veluticeps_abietina:1):1.999999):1):1):1,(Asterodon_ferruginosus:1,Basidioradulum_radula:1,Cyclomyces_setiporus:1,Fomitiporia_langloisii:1,Fomitiporia_torreyae:1,Fomitiporia_tsugina:1,Fomitiporia_cupressicola:1,Fomitiporia_australiensis:1,Fomitiporia_pseudopunctata:1,Fomitiporia_punctata:1,Fomitiporia_mediterranea:1,Fomitiporia_bannaensis:1,Fulvifomes_robiniae:1,Fuscoporia_torulosa:1,Fuscoporia_viticola:1,Fuscoporia_contigua:1,Fuscoporia_ferrea:1,Fuscoporia_ferruginosa:1,Fuscoporia_gilva:1,Fuscoporia_wahlbergii:1,Hydnochaete_tabacina:1,Hydnochaete_tabacinoides:1,Hymenochaete_corrugata:1,Hymenochaete_tenuis:1,Hymenochaete_rhabarbarina:1,Hymenochaete_rheicolor:1,Hymenochaete_carpatica:1,Hymenochaete_epichlora:1,Hymenochaete_floridea:1,Hymenochaete_fuliginosa:1,Hymenochaete_sallei:1,Hymenochaete_semistupposa:1,Hymenochaete_senatoumbrina:1,Hymenochaete_cinnamomea:1,Hymenochaete_rubiginosa:1,Hymenochaete_spreta:1,Hymenochaete_innexa:1,Hymenochaete_intricata:1,Hymenochaete_legeri:1,Hymenochaete_longispora:1,Hymenochaete_luteobadia:1,Hymenochaete_pinnatifida:1,Hymenochaete_separabilis:1,Hymenochaete_separata:1,Hymenochaete_sphaericola:1,Hymenochaete_tasmanica:1,Hymenochaete_unicolor:1,Hymenochaete_villosa:1,Hymenochaete_yasudai:1,Hymenochaete_minuscula:1,Hymenochaete_muroiana:1,Hymenochaete_anomala:1,Hymenochaete_attenuata:1,Hymenochaete_berteroi:1,Hyphoderma_definitum:1,Hyphoderma_litschaueri:1,Hyphoderma_occidentale:1,Hyphoderma_pallidum:1,Hyphoderma_puberum:1,Hyphoderma_cremeoalbum:1,Hyphoderma_guttuliferum:1,Hyphoderma_medioburiense:1,Hyphoderma_roseocremeum:1,Hyphoderma_setigerum:1,Hyphoderma_capitatum:1,Hyphoderma_echinocystis:1,Hyphoderma_heterocystidiatum:1,Hyphoderma_mutatum:1,Hyphoderma_nemorale:1,Hyphoderma_nudicephalum:1,Hyphoderma_orphanellum:1,Hyphoderma_transiens:1,Hyphoderma_tsugae:1,Hyphodontia_pruni:1,Hyphodontia_quercina:1,Hyphodontia_cineracea:1,Hyphodontia_sambuci:1,Hyphodontia_rimosissima:1,Hyphodontia_spathulata:1,Hyphodontia_subalutacea:1,Hyphodontia_abieticola:1,Hyphodontia_crustosa:1,Hyphodontia_nespori:1,Hyphodontia_floccosa:1,Hyphodontia_breviseta:1,Hyphodontia_alutacea:1,Hyphodontia_hastata:1,Hyphodontia_alienata:1,Hyphodontia_aspera:1,Hyphodontia_barba-jovis:1,Hyphodontia_curvispora:1,Hyphodontia_flavipora:1,Hyphodontia_niemelaei:1,Hyphodontia_nudiseta:1,Inocutis_jamaicensis:1,Inocutis_rheades:1,Inonotus_quercustris:1,Inonotus_rickii:1,Inonotus_chihshanyenus:1,Inonotus_obliquus:1,Inonotus_porrectus:1,Inonotus_pruinosus:1,Inonotus_rodwayi:1,Inonotus_tabacinus:1,Inonotus_tomentosus:1,Inonotus_cuticularis:1,Inonotus_andersonii:1,Inonotus_patouillardii:1,Inonotus_hispidus:1,Inonotus_glomeratus:1,Inonotus_nidus-pici:1,Lagarobasidium_detriticum:1,Mensularia_radiata:1,Onnia_leporina:1,Onnia_tomentosa:1,Phellinidium_sulphurascens:1,Phellinus_arctostaphyli:1,Phellinus_cinereus:1,Phellinus_conchatus:1,Phellinus_coronadensis:1,Phellinus_pseudoigniarius:1,Phellinus_punctatus:1,Phellinus_ribis:1,Phellinus_rimosus:1,Phellinus_robiniae:1,Phellinus_robustus:1,Phellinus_spiculosus:1,Phellinus_adamantinus:1,Phellinus_alni:1,Phellinus_badius:1,Phellinus_bicuspidatus:1,Phellinus_calcitratus:1,Phellinus_extensus:1,Phellinus_ferrugineovelutinus:1,Phellinus_gilbertsonii:1,Phellinus_pomaceus:1,Phellinus_umbrinellus:1,Phellinus_xeranticus:1,Phellinus_weirii:1,Phellinus_erectus:1,Phellinus_texanus:1,Phellinus_hartigii:1,Phellinus_johnsonianus:1,Phellinus_laevigatus:1,Phellinus_lundellii:1,Phellinus_merrillii:1,Phellinus_nigricans:1,Phellinus_noxius:1,Phellinus_occidentalis:1,Phellinus_populicola:1,Phellinus_tuberculosus:1,Phellinus_tremulae:1,Phellinus_igniarius:1,Phylloporia_chrysita:1,Phylloporia_ribis:1,Poriodontia_subvinosa:1,Porodaedalea_pini:1,Porodaedalea_cancriformans:1,Porodaedalea_chrysoloma:1,Porodaedalea_yamanoi:1,Pseudoinonotus_dryadeus:1,Pyrrhoderma_sendaiense:1,Resinicium_chiricahuaense:1,Resinicium_saccharicola:1,Resinicium_bicolor:1,Resinicium_furfuraceum:1,Trichaptum_byssogenum:1,Tsugacorticium_kenaicum:1,Tubulicrinis_gracillimus:1,Tubulicrinis_subulatus:1,Tubulicrinis_globisporus:1,Tubulicrinis_hirtellus:1,Tubulicrinis_inornatus:1):0.999999):1,(Brevicellicium_olivascens:1,Brevicellicium_exile:1,Porpomyces_mucidus:1,Trechispora_farinacea:1,Trechispora_alnicola:1,Trechispora_mollusca:1,Trechispora_hymenocystis:1,Trechispora_nivea:1,Trechispora_regularis:1,Trechispora_subsphaerospora:1,Trechispora_confinis:1):0.999999):1,(Kavinia_alboviridis:1,Kavinia_himantia:1,Lentaria_micheneri:1,Lentaria_surculus:1):2.999999):1,(Auricularia_fuscosuccinea:1,Auricularia_mesenterica:1,Auricularia_peltata:1,Auricularia_polytricha:1,Auricularia_delicata:1,Auricularia_auricula-judae:1,Auricularia_cornea:1,Exidia_crenata:1,Exidia_recisa:1,Exidia_thuretiana:1,Exidia_glandulosa:1,Exidiopsis_plumbescens:1,Exidiopsis_grisea:1,Exidiopsis_calcea:1,Heterochaete_shearii:1,Heterochaetella_brachyspora:1,Oliveonia_pauxilla:1,Pseudohydnum_gelatinosum:1,Stypella_papillata:1,Tremiscus_helvelloides:1):0.999999):1,(Sebacina_epigaea:1,Sebacina_incrustans:1):0.999999):1,(Botryobasidium_botryosum:1,Botryobasidium_candicans:1,Botryobasidium_simile:1,Botryobasidium_subcoronatum:1,Botryobasidium_isabellinum:1,Botryobasidium_obtusisporum:1,Botryobasidium_vagum:1,Sistotrema_octosporum:1,Sistotrema_resinicystidium:1,Sistotrema_coronilla:1,Sistotrema_efibulatum:1,Sistotrema_farinaceum:1,Sistotrema_oblongisporum:1,Sistotrema_adnatum:1,Sistotrema_albopallescens:1,Sistotrema_athelioides:1,Sistotrema_biggsiae:1,Sistotrema_citriforme:1,Sistotrema_confluens:1,Sistotrema_coroniferum:1,Sistotrema_raduloides:1,Sistotrema_brinkmannii:1,Sistotrema_sernanderi:1,Sistotrema_pistilliferum:1):0.999999):1,(Calocera_lutea:1,Calocera_cornea:1,Calocera_viscosa:1,Cerinomyces_pallidus:1,Cerinomyces_albosporus:1,Cerinomyces_ceraceus:1,Dacrymyces_dictyosporus:1,Dacrymyces_capitatus:1,Dacrymyces_chrysocomus:1,Dacrymyces_dendrocalami:1,Dacrymyces_minutus:1,Dacrymyces_novae-zelandiae:1,Dacrymyces_stillatus:1,Dacrymyces_minor:1,Dacrymyces_punctiformis:1,Dacrymyces_san-augustinii:1,Dacrymyces_variisporus:1,Dacrymyces_chrysospermus:1,Dacryopinax_elegans:1,Dacryopinax_spathularia:1,Ditiola_radicata:1,Femsjonia_peziziformis:1,Guepiniopsis_buccina:1,Heterotextus_alpinus:1,Heterotextus_miltinus:1):0.999999);
