# Supplementary material for: Evolutionary dynamics of host specialization in wood-decay fungi
Source: BMC Evol Biol. 2018 Aug 3;18:119. doi: 10.1186/s12862-018-1229-7 (PMC6091043; doi:10.1186/s12862-018-1229-7)
Supplement: Supplementary file 5 — Partition scheme for the alignment. The best partition scheme was determined using IQ-Tree, and is listed here. (TXT 153 bytes) [file 12862_2018_1229_MOESM5_ESM.txt]

DNA, 5_8s_28s = 1-7098, 7099-14016
DNA, 18s = 14017-18413
DNA, rpb1 = 18414-25159
DNA, rpb2 = 25160-29754
DNA, atp6 = 29755-33001
DNA, tef1 = 33002-37466
