# Supplementary material for: Evolutionary dynamics of host specialization in wood-decay fungi
Source: BMC Evol Biol. 2018 Aug 3;18:119. doi: 10.1186/s12862-018-1229-7 (PMC6091043; doi:10.1186/s12862-018-1229-7)
Supplement: Supplementary file 6 — Nexus file for the 100 alternative phylogenetic trees of the decay fungi of this study. (NEXUS 36100 kb) [file 12862_2018_1229_MOESM6_ESM.nexus]

#NEXUS
[R-package APE, Mon Nov 13 08:59:26 2017]
BEGIN TAXA;
	DIMENSIONS NTAX = 1161;
	TAXLABELS
		Fomitopsis_meliae
		Pilatoporus_ibericus
		Fomitopsis_durescens
		Fomitopsis_palustris
		Piptoporus_betulinus
		Daedalea_stereoides
		Fomitopsis_carnea
		Daedalea_neotropica
		Antrodia_oleracea
		Fomitopsis_dochmia
		Daedalea_pseudodochmia
		Daedalea_dickinsii
		Piptoporus_portentosus
		Daedalea_quercina
		Osteina_obducta
		Fomitopsis_feei
		Fomitopsis_lilacinogilva
		Fomitopsis_africana
		Antrodia_juniperina
		Piptoporus_soloniensis
		Antrodia_serialis
		Antrodia_variiformis
		Fomitopsis_cajanderi
		Fomitopsis_rosea
		Melanoporia_castanea
		Melanoporia_nigra
		Antrodia_albidoides
		Antrodia_malicola
		Antrodia_macra
		Antrodia_heteromorpha
		Antrodia_albida
		Postia_mappa
		Sparassis_crispa
		Sparassis_radicata
		Crustoderma_marianum
		Crustoderma_corneum
		Crustoderma_dryinum
		Crustoderma_flavescens
		Crustoderma_resinosum
		Pycnoporellus_alboluteus
		Pycnoporellus_fulgens
		Crustoderma_opuntiae
		Wolfiporia_cocos
		Phaeolus_schweinitzii
		Laetiporus_persicinus
		Laetiporus_versisporus
		Laetiporus_sulphureus
		Wolfiporia_dilatohypha
		Auriporia_aurea
		Parmastomyces_transmutans
		Dacryobolus_sudans
		Dacryobolus_karstenii
		Diplomitoporus_overholtsii
		Ceriporiopsis_subvermispora
		Diplomitoporus_lindbladii
		Ceriporiopsis_rivulosa
		Pachykytospora_tuberculosa
		Epithele_typhae
		Grammothele_fuligo
		Porogramme_albocincta
		Tinctoporellus_epimiltinus
		Grammothele_lineata
		Truncospora_ohiensis
		Perenniporia_piceicola
		Dichomitus_squalens
		Perenniporia_tenuis
		Perenniporia_tephropora
		Perenniporia_subacida
		Perenniporia_ellipsospora
		Cryptoporus_volvatus
		Abundisporus_quercicola
		Coriolopsis_byrsina
		Truncospora_ochroleuca
		Perenniporia_ochroleuca
		Ganoderma_microsporum
		Ganoderma_boninense
		Ganoderma_zonatum
		Ganoderma_lucidum
		Ganoderma_oregonense
		Ganoderma_tsugae
		Ganoderma_adspersum
		Ganoderma_australe
		Ganoderma_tornatum
		Ganoderma_fulvellum
		Ganoderma_annulare
		Ganoderma_pfeifferi
		Ganoderma_applanatum
		Ganoderma_curtisii
		Tomophagus_colossus
		Ganoderma_mastoporum
		Ganoderma_orbiforme
		Ganoderma_chalceum
		Ganoderma_tropicum
		Ganoderma_parvulum
		Ganoderma_multiplicatum
		Ganoderma_weberianum
		Ganoderma_resinaceum
		Ganoderma_neojaponicum
		Ganoderma_valesiacum
		Ganoderma_sessile
		Amauroderma_rugosum
		Perenniporia_japonica
		Ganoderma_tsunodae
		Pyrofomes_demidoffii
		Donkioporia_expansa
		Hexagonia_nitida
		Hexagonia_tenuis
		Fomes_fasciatus
		Polyporus_radicatus
		Polyporus_grammocephalus
		Polyporus_tenuiculus
		Favolus_brasiliensis
		Ganoderma_fornicatum
		Polyporus_virgatus
		Polyporus_pseudobetulinus
		Coriolopsis_strumosa
		Earliella_scabrosa
		Coriolopsis_trogii
		Coriolopsis_gallica
		Fomitella_supina
		Coriolopsis_rigida
		Microporus_affinis
		Microporus_flabelliformis
		Microporus_xanthopus
		Microporus_vernicipes
		Hexagonia_hydnoides
		Daedaleopsis_tricolor
		Polyporus_ciliatus
		Lentinus_polychrous
		Lentinus_squarrosulus
		Lentinus_sajor-caju
		Lentinus_bertieri
		Lentinus_crinitus
		Polyporus_brumalis
		Polyporus_arcularius
		Lentinus_tigrinus
		Polyporus_tricholoma
		Dichomitus_kirkii
		Hexagonia_apiaria
		Hexagonia_hirta
		Hexagonia_pobeguinii
		Coriolopsis_aspera
		Fomes_fomentarius
		Lentinus_suavissimus
		Polyporus_dictyopus
		Polyporus_admirabilis
		Polyporus_fraxineus
		Polyporus_melanopus
		Polyporus_leptocephalus
		Royoporus_badius
		Polyporus_umbellatus
		Dichomitus_campestris
		Polyporus_tuberaster
		Datronia_scutellata
		Favolus_squamosus
		Polyporus_squamosus
		Datronia_stereoides
		Datronia_mollis
		Polyporus_varius
		Dichomitus_eucalypti
		Trametes_hirsuta
		Trametes_villosa
		Trametes_suaveolens
		Trametes_thujae
		Trametes_conchifer
		Trametes_velutina
		Trametes_pubescens
		Trametes_purpurea
		Trametes_obstinata
		Trametes_versicolor
		Trametes_ectypa
		Trametes_ochracea
		Trametes_drummondii
		Trametes_membranacea
		Lenzites_gibbosa
		Trametes_gibbosa
		Trametes_pocas
		Lenzites_vespacea
		Trametes_pavonia
		Trametes_menziesii
		Perenniporia_formosana
		Trametes_cubensis
		Trametes_orientalis
		Trametes_cinnabarina
		Pycnoporus_coccineus
		Trametes_cingulata
		Trametes_marianna
		Trametes_elegans
		Trametes_meyenii
		Trametes_maxima
		Daedaleopsis_confragosa
		Daedaleopsis_septentrionalis
		Lopharia_cinerascens
		Dentocorticium_sulphurellum
		Wrightoporia_lenta
		Wrightoporia_avellanea
		Amylosporus_campbellii
		Aleurodiscus_scutellatus
		Aleurodiscus_disciformis
		Creolophus_cirrhatus
		Hericium_erinaceus
		Hericium_coralloides
		Hericium_abietis
		Hericium_americanum
		Hericium_alpestre
		Dentipellis_fragilis
		Dentipellis_separans
		Laxitextum_bicolor
		Wrightoporia_cylindrospora
		Entomocorticium_dendroctoni
		Gloeocystidiellum_porosum
		Boidinia_furfuracea
		Pseudoxenasma_verrucisporum
		Auriscalpium_vulgare
		Gloiodon_strigosus
		Lentinellus_vulpinus
		Lentinellus_cochleatus
		Lentinellus_ursinus
		Lentinellus_castoreus
		Lentinellus_montanus
		Lentinellus_flabelliformis
		Lentinellus_omphalodes
		Lentinellus_micheneri
		Echinodontium_tinctorium
		Laurilia_sulcata
		Amylostereum_chailletii
		Amylostereum_areolatum
		Amylostereum_laevigatum
		Amylostereum_ferreum
		Scytinostroma_odoratum
		Scytinostroma_ochroleucum
		Asterostroma_medium
		Asterostroma_laxum
		Lopharia_mirabilis
		Asterostroma_andinum
		Scytinostroma_portentosum
		Gloiothele_lactescens
		Vararia_gallica
		Vararia_ochroleuca
		Peniophora_pini
		Peniophora_piceae
		Peniophora_incarnata
		Peniophora_pithya
		Peniophora_aurantiaca
		Peniophora_cinerea
		Peniophora_nuda
		Peniophora_limitata
		Peniophora_lycii
		Vararia_sphaericospora
		Dichostereum_granulosum
		Dichostereum_effuscatum
		Dichostereum_pallescens
		Scytinostroma_eurasiaticogalactinum
		Vararia_investiens
		Scytinostroma_jacksonii
		Scytinostroma_galactinum
		Gloeocystidiellum_clavuligerum
		Gloeocystidiellum_porosellum
		Gloeocystidiellum_bisporum
		Artomyces_pyxidatus
		Gloeodontia_columbiensis
		Gloeocystidiellum_subasperisporum
		Gloeodontia_discolor
		Aleurodiscus_aurantius
		Aleurodiscus_penicillatus
		Acanthophysium_weirii
		Acanthobasidium_norvegicum
		Acanthobasidium_phragmitis
		Aleurodiscus_amorphus
		Aleurodiscus_grantii
		Aleurodiscus_abietis
		Aleurobotrys_botryosus
		Stereum_peculiare
		Gloeocystidiellum_wakullum
		Megalocystidium_leucoxanthum
		Megalocystidium_luridum
		Aleurodiscus_cerussatus
		Stereum_ostrea
		Aleurodiscus_lapponicus
		Acanthophysium_cerussatum
		Aleurodiscus_laurentianus
		Stereum_rugosum
		Stereum_sanguinolentum
		Stereum_reflexulum
		Stereum_gausapatum
		Stereum_hirsutum
		Stereum_subtomentosum
		Stereum_complicatum
		Xylobolus_annosus
		Conferticium_ochraceum
		Gloeocystidiellum_triste
		Gloeocystidiellum_heimii
		Acanthophysium_lividocaeruleum
		Xylobolus_subpileatus
		Xylobolus_frustulatus
		Aleurodiscus_oakesii
		Aleurodiscus_mirabilis
		Heterobasidion_occidentale
		Heterobasidion_parviporum
		Heterobasidion_irregulare
		Heterobasidion_australe
		Heterobasidion_araucariae
		Heterobasidion_ecrustosum
		Heterobasidion_insulare
		Heterobasidion_annosum
		Bondarzewia_berkeleyi
		Bondarzewia_mesenterica
		Bondarzewia_montana
		Galzinia_incrustans
		Asterostroma_cervicolor
		Asterostroma_muscicola
		Amphinema_diadema
		Amphinema_byssoides
		Piloderma_lanatum
		Piloderma_olivaceum
		Piloderma_croceum
		Piloderma_byssinum
		Fibulomyces_mutabilis
		Athelia_decipiens
		Athelia_arachnoidea
		Athelia_neuhoffii
		Athelopsis_glaucina
		Athelia_fibulata
		Athelia_epiphylla
		Leptosporomyces_galzinii
		Leptosporomyces_raunkiaeri
		Hygrophoropsis_aurantiaca
		Chalciporus_piperatoides
		Paxillus_involutus
		Boletinellus_merulioides
		Phlebopus_marginatus
		Leucogyrophana_arizonica
		Pseudomerulius_curtisii
		Leucogyrophana_olivascens
		Leucogyrophana_romellii
		Leucogyrophana_mollusca
		Bondarcevomyces_taxi
		Pseudomerulius_aureus
		Leucogyrophana_montana
		Tapinella_atrotomentosa
		Tapinella_panuoides
		Leucogyrophana_sororia
		Serpula_lacrymans
		Serpula_himantioides
		Serpula_pulverulenta
		Meruliporia_incrassata
		Serpula_incrassata
		Coniophora_arida
		Coniophora_marmorata
		Resupinatus_trichotis
		Resupinatus_applicatus
		Volvariella_lepiotospora
		Volvariella_caesiotincta
		Volvariella_volvacea
		Volvariella_bombycina
		Macrocystidia_cucumis
		Limacella_glioderma
		Limacella_illinita
		Callistosporium_graminicolor
		Pluteus_salicinus
		Pluteus_petasatus
		Pluteus_curtisii
		Pluteus_pellitus
		Pluteus_spegazzinianus
		Pluteus_cervinus
		Pluteus_atromarginatus
		Pluteus_tricuspidatus
		Pluteus_plautus
		Pluteus_longistriatus
		Pluteus_semibulbosus
		Pluteus_granulatus
		Pluteus_leoninus
		Pluteus_umbrosus
		Pluteus_nanus
		Pluteus_cinereofuscus
		Pluteus_podospileus
		Pluteus_ephebeus
		Pluteus_aurantiorugosus
		Pluteus_lutescens
		Pluteus_romellii
		Pluteus_chrysophlebius
		Pluteus_admirabilis
		Pluteus_phlebophorus
		Pluteus_thomsonii
		Entoloma_conferendum
		Entoloma_mougeotii
		Entoloma_nidorosum
		Entoloma_rhodopolium
		Hypsizygus_tessulatus
		Hypsizygus_marmoreus
		Hypsizygus_ulmarius
		Lepista_nuda
		Psathyrella_incerta
		Psathyrella_candolleana
		Psathyrella_typhae
		Psathyrella_maculata
		Psathyrella_hydrophila
		Psathyrella_piluliformis
		Psathyrella_kitsiana
		Psathyrella_dicrani
		Psathyrella_pennata
		Coprinus_cordisporus
		Psathyrella_pygmaea
		Psathyrella_subatrata
		Coprinopsis_phlyctidospora
		Coprinopsis_atramentaria
		Psathyrella_conissans
		Psathyrella_spadicea
		Psathyrella_naucoria
		Crucibulum_laeve
		Cyathus_setosus
		Cyathus_poeppigii
		Cyathus_striatus
		Cyathus_pallidus
		Cyathus_olla
		Cyathus_stercoreus
		Agaricus_arvensis
		Agaricus_augustus
		Agaricus_campestris
		Agaricus_xanthodermus
		Lepiota_clypeolaria
		Lepiota_acutesquamosa
		Lycoperdon_echinatum
		Lycoperdon_pyriforme
		Lycoperdon_umbrinum
		Lycoperdon_perlatum
		Lycoperdon_marginatum
		Calvatia_gigantea
		Agrocybe_aegerita
		Agrocybe_parasitica
		Agrocybe_cylindracea
		Agrocybe_erebia
		Galerina_atkinsoniana
		Hemipholiota_populnea
		Galerina_pruinatipes
		Galerina_triscopa
		Galerina_nana
		Galerina_badipes
		Galerina_marginata
		Galerina_autumnalis
		Galerina_unicolor
		Galerina_stylifera
		Agrocybe_firma
		Agrocybe_praecox
		Agrocybe_tuberosa
		Stropharia_squamosa
		Hypholoma_radicosum
		Hypholoma_marginatum
		Hypholoma_dispersum
		Hypholoma_sublateritium
		Hypholoma_fasciculare
		Hypholoma_capnoides
		Stropharia_aeruginosa
		Stropharia_ambigua
		Stropharia_coronilla
		Pholiota_carbonaria
		Pholiota_astragalina
		Pholiota_decorata
		Pholiota_lubrica
		Pholiota_lenta
		Pholiota_spumosa
		Pholiota_mixta
		Pholiota_scamba
		Pholiota_squarrosa
		Pholiota_aurivelloides
		Pholiota_abietis
		Pholiota_adiposa
		Pholiota_limonella
		Pholiota_aurivella
		Pholiota_terrestris
		Pholiota_gummosa
		Pholiota_nameko
		Pholiota_squarrosoides
		Pholiota_flammans
		Flammula_alnicola
		Pholiota_lucifera
		Pholiota_abieticola
		Pholiota_pinicola
		Agrocybe_dura
		Kuehneromyces_mutabilis
		Gymnopilus_flavus
		Gymnopilus_bellulus
		Gymnopilus_sapineus
		Gymnopilus_penetrans
		Gymnopilus_hybridus
		Gymnopilus_spectabilis
		Gymnopilus_pampeanus
		Gymnopilus_junonius
		Gymnopilus_fulgens
		Gymnopilus_underwoodii
		Gymnopilus_aeruginosus
		Gymnopilus_purpuratus
		Gymnopilus_liquiritiae
		Gymnopilus_picreus
		Crepidotus_applanatus
		Crepidotus_nyssicola
		Crepidotus_amygdalosporus
		Crepidotus_sphaerosporus
		Crepidotus_cesatii
		Crepidotus_variabilis
		Crepidotus_epibryus
		Crepidotus_subverrucisporus
		Crepidotus_martinii
		Crepidotus_luteolus
		Crepidotus_cinnabarinus
		Crepidotus_tennesseensis
		Crepidotus_submollis
		Crepidotus_alabamensis
		Crepidotus_mollis
		Crepidotus_calolepis
		Crepidotus_uber
		Crepidotus_lundellii
		Crepidotus_versutus
		Crepidotus_sinuosus
		Crepidotus_malachius
		Crepidotus_crocophyllus
		Crepidotus_nephrodes
		Crepidotus_appalachianensis
		Mycena_erubescens
		Mycena_amicta
		Mycena_adscendens
		Mycena_chlorophos
		Mycena_longiseta
		Mycena_polyadelpha
		Mycena_laevigata
		Mycena_maculata
		Mycena_leaiana
		Mycena_tenax
		Mycena_belliae
		Mycena_subcana
		Mycena_epipterygia
		Mycena_clavicularis
		Mycena_tintinnabulum
		Mycena_crocata
		Mycena_cinerella
		Mycena_abramsii
		Mycena_alnetorum
		Mycena_aurantiomarginata
		Mycena_zephirus
		Mycena_algeriensis
		Mycena_plumbea
		Mycena_rubromarginata
		Mycena_galopus
		Mycena_sanguinolenta
		Mycena_haematopoda
		Mycena_haematopus
		Mycena_niveipes
		Mycena_seynesii
		Mycena_renati
		Mycena_citrinomarginata
		Mycena_viridimarginata
		Mycena_purpureofusca
		Mycena_meliigena
		Mycena_pseudocorticola
		Mycena_polygramma
		Mycena_metata
		Mycena_arcangeliana
		Mycena_capillaris
		Panellus_stipticus
		Mycena_rosella
		Mycena_pura
		Mycena_strobilicola
		Mycena_galericulata
		Mycena_tenerrima
		Radulomyces_molaris
		Radulomyces_rickii
		Radulomyces_confluens
		Xeromphalina_fraxinophila
		Xeromphalina_cauticinalis
		Xeromphalina_campanella
		Xeromphalina_kauffmanii
		Mycena_speirea
		Mycena_hiemalis
		Mycena_olida
		Tricholomopsis_decora
		Tricholomopsis_rutilans
		Lachnella_alboviolascens
		Lachnella_villosa
		Cyphellopsis_anomala
		Cylindrobasidium_evolvens
		Cylindrobasidium_laeve
		Cylindrobasidium_torrendii
		Strobilurus_conigenoides
		Strobilurus_trullisatus
		Strobilurus_albipilatus
		Strobilurus_tenacellus
		Strobilurus_esculentus
		Marasmius_hudsonii
		Marasmius_epiphyllus
		Marasmius_crescentiae
		Flammulina_velutipes
		Armillaria_cepistipes
		Armillaria_gallica
		Armillaria_calvescens
		Armillaria_borealis
		Armillaria_gemina
		Armillaria_ostoyae
		Armillaria_hinnulea
		Armillaria_novae-zelandiae
		Armillaria_puiggarii
		Armillaria_pallidula
		Armillaria_fumosa
		Armillaria_limonea
		Armillaria_luteobubalina
		Armillaria_heimii
		Armillaria_sparrei
		Armillaria_fuscipes
		Armillaria_tabescens
		Armillaria_mellea
		Armillaria_sinapina
		Armillaria_nabsnona
		Rhodotus_palmatus
		Marasmius_delectans
		Marasmius_plicatulus
		Marasmius_wynnei
		Marasmius_berteroi
		Marasmius_bulliardii
		Marasmius_oreades
		Marasmius_siccus
		Marasmius_haematocephalus
		Marasmius_puerariae
		Marasmius_tenuissimus
		Marasmius_nigrobrunneus
		Marasmius_graminum
		Marasmius_guyanensis
		Marasmius_crinis-equi
		Lepiota_cristata
		Marasmius_rotula
		Marasmius_capillaris
		Marasmius_rotalis
		Marasmius_scorodonius
		Marasmius_alliaceus
		Marasmius_copelandii
		Lentinula_novae-zelandiae
		Lentinula_edodes
		Lentinula_boryana
		Gymnopus_fusipes
		Marasmius_quercophilus
		Rhodocollybia_laulaha
		Anthracophyllum_lateritium
		Anthracophyllum_archeri
		Mycena_acicula
		Henningsomyces_puber
		Henningsomyces_candidus
		Mycena_auricoma
		Megacollybia_platyphylla
		Porotheleum_fimbriatum
		Chondrostereum_purpureum
		Gloeostereum_incarnatum
		Baeospora_myosura
		Baeospora_myriadophylla
		Athelia_bombacina
		Mycena_adonis
		Panellus_ringens
		Panellus_violaceofulvus
		Mucronella_calva
		Hohenbuehelia_mastrucata
		Hohenbuehelia_unguicularis
		Nematoctonus_geogenius
		Hohenbuehelia_petaloides
		Hohenbuehelia_angustata
		Hohenbuehelia_grisea
		Nematoctonus_robustus
		Pleurotus_ostreatus
		Pleurotus_fossulatus
		Pleurotus_eryngii
		Pleurotus_fuscus
		Pleurotus_sapidus
		Pleurotus_spodoleucus
		Pleurotus_pulmonarius
		Pleurotus_abieticola
		Pleurotus_australis
		Pleurotus_citrinopileatus
		Pleurotus_cornucopiae
		Pleurotus_dryinus
		Pleurotus_smithii
		Pleurotus_fuscosquamulosus
		Pleurotus_cystidiosus
		Pleurotus_levis
		Pleurotus_opuntiae
		Pleurotus_calyptratus
		Pleurotus_flabellatus
		Pleurotus_djamor
		Pleurotus_salmoneostramineus
		Pleurotus_purpureo-olivaceus
		Pleurotus_rattenburyi
		Schizophyllum_umbrinum
		Schizophyllum_commune
		Schizophyllum_radiatum
		Schizophyllum_fasciatum
		Auriculariopsis_ampla
		Fistulina_hepatica
		Fistulina_antarctica
		Fistulina_pallida
		Hypochniciellum_subillaqueatum
		Hypochniciellum_molle
		Hyphoderma_capitatum
		Tsugacorticium_kenaicum
		Resinicium_chiricahuaense
		Resinicium_furfuraceum
		Hyphodontia_subalutacea
		Hyphodontia_floccosa
		Hyphodontia_abieticola
		Hyphodontia_barba-jovis
		Hyphodontia_alienata
		Hyphodontia_cineracea
		Hyphodontia_curvispora
		Hyphodontia_alutacea
		Hyphodontia_hastata
		Tubulicrinis_hirtellus
		Tubulicrinis_globisporus
		Tubulicrinis_subulatus
		Tubulicrinis_gracillimus
		Tubulicrinis_inornatus
		Poriodontia_subvinosa
		Basidioradulum_radula
		Asterodon_ferruginosus
		Trichaptum_byssogenum
		Phellinus_adamantinus
		Phellinus_noxius
		Hymenochaete_epichlora
		Phellinus_xeranticus
		Hymenochaete_villosa
		Hymenochaete_attenuata
		Hymenochaete_rheicolor
		Hymenochaete_semistupposa
		Hymenochaete_berteroi
		Cyclomyces_setiporus
		Inonotus_tabacinus
		Hymenochaete_unicolor
		Hymenochaete_carpatica
		Hymenochaete_muroiana
		Hymenochaete_longispora
		Hymenochaete_senatoumbrina
		Hymenochaete_tenuis
		Hydnochaete_tabacina
		Hymenochaete_anomala
		Hymenochaete_luteobadia
		Hymenochaete_separabilis
		Hymenochaete_separata
		Hymenochaete_rhabarbarina
		Hymenochaete_cinnamomea
		Hymenochaete_minuscula
		Hymenochaete_fuliginosa
		Hymenochaete_tasmanica
		Hymenochaete_rubiginosa
		Hymenochaete_innexa
		Hymenochaete_floridea
		Hymenochaete_sphaericola
		Hymenochaete_legeri
		Hymenochaete_pinnatifida
		Hydnochaete_tabacinoides
		Hymenochaete_sallei
		Hymenochaete_spreta
		Hymenochaete_intricata
		Hymenochaete_yasudai
		Hymenochaete_corrugata
		Pseudoinonotus_dryadeus
		Phellinus_conchatus
		Phellinus_occidentalis
		Phellinus_spiculosus
		Phellinus_lundellii
		Phellinus_alni
		Phellinus_igniarius
		Phellinus_pseudoigniarius
		Phellinus_populicola
		Phellinus_nigricans
		Phellinus_cinereus
		Phellinus_arctostaphyli
		Phellinus_pomaceus
		Phylloporia_ribis
		Phellinus_tuberculosus
		Phellinus_tremulae
		Phellinus_laevigatus
		Phellinus_bicuspidatus
		Phylloporia_chrysita
		Phellinus_ribis
		Inonotus_porrectus
		Fulvifomes_robiniae
		Phellinus_robiniae
		Phellinus_merrillii
		Phellinus_rimosus
		Phellinus_badius
		Inocutis_rheades
		Inocutis_jamaicensis
		Phellinus_umbrinellus
		Mensularia_radiata
		Inonotus_andersonii
		Phellinus_calcitratus
		Inonotus_rodwayi
		Inonotus_hispidus
		Inonotus_rickii
		Inonotus_patouillardii
		Inonotus_quercustris
		Inonotus_cuticularis
		Inonotus_nidus-pici
		Inonotus_chihshanyenus
		Inonotus_obliquus
		Inonotus_pruinosus
		Inonotus_glomeratus
		Phellinus_extensus
		Porodaedalea_yamanoi
		Phellinus_gilbertsonii
		Porodaedalea_chrysoloma
		Porodaedalea_cancriformans
		Fomitiporia_cupressicola
		Phellinus_hartigii
		Fomitiporia_tsugina
		Fomitiporia_punctata
		Fomitiporia_bannaensis
		Fomitiporia_torreyae
		Phellinus_erectus
		Fomitiporia_mediterranea
		Phellinus_punctatus
		Fomitiporia_langloisii
		Fomitiporia_australiensis
		Fomitiporia_pseudopunctata
		Phellinus_robustus
		Phellinus_texanus
		Porodaedalea_pini
		Inonotus_tomentosus
		Onnia_tomentosa
		Onnia_leporina
		Phellinus_johnsonianus
		Fuscoporia_gilva
		Fuscoporia_wahlbergii
		Fuscoporia_torulosa
		Fuscoporia_ferrea
		Fuscoporia_contigua
		Fuscoporia_ferruginosa
		Fuscoporia_viticola
		Phellinidium_sulphurascens
		Phellinus_weirii
		Phellinus_ferrugineovelutinus
		Pyrrhoderma_sendaiense
		Phellinus_coronadensis
		Hyphodontia_spathulata
		Hyphodontia_quercina
		Hyphodontia_pruni
		Hyphodontia_sambuci
		Hyphodontia_crustosa
		Lagarobasidium_detriticum
		Hyphodontia_nespori
		Palifer_verecundus
		Hyphodontia_aspera
		Hyphodontia_breviseta
		Hyphodontia_nudiseta
		Hyphodontia_rimosissima
		Hyphodontia_flavipora
		Hyphodontia_niemelaei
		Schizopora_radula
		Schizopora_paradoxa
		Hyphoderma_pallidum
		Hyphoderma_tsugae
		Hyphoderma_orphanellum
		Hyphoderma_echinocystis
		Hyphoderma_puberum
		Hyphoderma_guttuliferum
		Resinicium_saccharicola
		Resinicium_bicolor
		Sebacina_epigaea
		Sebacina_incrustans
		Exidiopsis_grisea
		Exidiopsis_plumbescens
		Exidia_crenata
		Exidiopsis_calcea
		Heterochaete_shearii
		Exidia_glandulosa
		Oliveonia_pauxilla
		Auricularia_mesenterica
		Auricularia_polytricha
		Auricularia_cornea
		Auricularia_peltata
		Auricularia_delicata
		Auricularia_fuscosuccinea
		Auricularia_auricula-judae
		Heterochaetella_brachyspora
		Exidia_recisa
		Exidia_thuretiana
		Stypella_papillata
		Pseudohydnum_gelatinosum
		Tremiscus_helvelloides
		Botryobasidium_vagum
		Botryobasidium_botryosum
		Botryobasidium_candicans
		Botryobasidium_simile
		Botryobasidium_subcoronatum
		Botryobasidium_isabellinum
		Botryobasidium_obtusisporum
		Sistotrema_athelioides
		Sistotrema_biggsiae
		Sistotrema_sernanderi
		Sistotrema_efibulatum
		Sistotrema_octosporum
		Sistotrema_adnatum
		Sistotrema_coronilla
		Sistotrema_raduloides
		Sistotrema_pistilliferum
		Sistotrema_citriforme
		Sistotrema_oblongisporum
		Sistotrema_resinicystidium
		Sistotrema_coroniferum
		Sistotrema_farinaceum
		Sistotrema_brinkmannii
		Sistotrema_albopallescens
		Sistotrema_confluens
		Lentaria_micheneri
		Kavinia_himantia
		Kavinia_alboviridis
		Lentaria_surculus
		Brevicellicium_olivascens
		Brevicellicium_exile
		Porpomyces_mucidus
		Trechispora_alnicola
		Trechispora_nivea
		Trechispora_regularis
		Trechispora_subsphaerospora
		Trechispora_mollusca
		Trechispora_confinis
		Trechispora_hymenocystis
		Trechispora_farinacea
		Gloeophyllum_mexicanum
		Osmoporus_odoratus
		Gloeophyllum_odoratum
		Veluticeps_berkeleyi
		Veluticeps_abietina
		Griseoporia_carbonaria
		Gloeophyllum_abietinum
		Gloeophyllum_striatum
		Gloeophyllum_trabeum
		Gloeophyllum_sepiarium
		Gloeophyllum_subferrugineum
		Heliocybe_sulcata
		Neolentinus_ponderosus
		Neolentinus_lepideus
		Neolentinus_kauffmanii
		Neolentinus_adhaerens
		Cytidia_salicina
		Vuilleminia_megalospora
		Vuilleminia_comedens
		Vuilleminia_coryli
		Vuilleminia_cystidiata
		Dendrocorticium_polygonioides
		Dendrocorticium_roseocarneum
		Punctularia_strigosozonata
		Corticium_roseum
		Corticium_salmonicolor
		Erythricium_laetum
		Candelabrochaete_africana
		Phlebia_brevispora
		Aurantiporus_pulcherrimus
		Hapalopilus_croceus
		Phlebia_setulosa
		Tyromyces_subgiganteus
		Tyromyces_fumidiceps
		Phlebia_rufa
		Phlebia_acerina
		Phlebia_radiata
		Tyromyces_fissilis
		Scopuloides_rimosa
		Climacodon_septentrionalis
		Phlebia_livida
		Ceriporiopsis_gilvescens
		Phlebia_nothofagi
		Mycoacia_nothofagi
		Mycoacia_fuscoatra
		Phlebia_subserialis
		Mycoaciella_bispora
		Mycoacia_uda
		Phlebia_uda
		Phlebia_chrysocreas
		Scopuloides_hydnoides
		Phanerochaete_subglobosa
		Phanerochaete_rimosa
		Phanerochaete_chrysorhiza
		Phlebia_caspica
		Phlebia_subochracea
		Phlebia_lindtneri
		Phlebia_tremellosa
		Phlebia_centrifuga
		Steccherinum_laeticolor
		Phlebia_albida
		Phlebia_serialis
		Phanerochaete_subceracea
		Phanerochaete_ericina
		Phanerochaete_laevis
		Phanerochaete_australis
		Phanerochaete_sordida
		Phanerochaete_magnoliae
		Phanerochaete_chrysosporium
		Phanerochaete_arizonica
		Phanerochaete_sanguinea
		Phanerochaete_burtii
		Phanerochaete_affinis
		Phanerochaete_deflectens
		Phanerochaete_carnosa
		Phanerochaete_calotricha
		Phanerochaete_velutina
		Phanerochaete_aculeata
		Phlebia_concentrica
		Hyphodermella_corrugata
		Hyphodermella_rosae
		Phlebia_lilascens
		Phlebia_firma
		Phlebia_deflectens
		Pulcherricium_caeruleum
		Phanerochaete_hiulca
		Phanerochaete_flavidoalba
		Phlebia_unica
		Phlebiopsis_flavidoalba
		Porostereum_crassum
		Phlebiopsis_gigantea
		Hapalopilus_rutilans
		Porostereum_spadiceum
		Bjerkandera_fumosa
		Bjerkandera_adusta
		Merulius_incarnatus
		Ganoderma_lobatum
		Gloeoporus_dichrous
		Gloeoporus_pannocinctus
		Phanerochaete_tuberculata
		Phanerochaete_avellanea
		Byssomerulius_corium
		Meruliopsis_corium
		Phanerochaete_leptoderma
		Oxyporus_latemarginatus
		Hydnopolyporus_fimbriatus
		Flavodon_flavus
		Irpex_lacteus
		Ceriporiopsis_aneirina
		Ceriporiopsis_resinascens
		Phlebia_albomellea
		Meruliopsis_taxicola
		Ceriporia_viridans
		Phanerochaete_allantospora
		Ceriporia_purpurea
		Ceriporia_spissa
		Ceriporia_tarda
		Ceriporia_excelsa
		Candelabrochaete_septocystidia
		Gloeoporus_taxicola
		Nigroporus_vinosus
		Antrodiella_duracina
		Mycoleptodonoides_aitchisonii
		Ceriporiopsis_jelicii
		Tyromyces_chioneus
		Skeletocutis_odora
		Piloporia_sajanensis
		Skeletocutis_amorpha
		Skeletocutis_nivea
		Climacocystis_borealis
		Hypochnicium_eichleri
		Hypochnicium_subrigescens
		Rigidoporus_vinctus
		Physisporinus_vitreus
		Rigidoporus_crocatus
		Physisporinus_sanguinolentus
		Ceriporia_reticulata
		Ischnoderma_benzoinum
		Ischnoderma_resinosum
		Antrodiella_romellii
		Antrodiella_semisupina
		Hypochnicium_geogenium
		Hypochnicium_karstenii
		Hypochnicium_zealandicum
		Hypochnicium_polonense
		Hypochnicium_lundellii
		Hypochnicium_bombycinum
		Lentinus_velutinus
		Diplomitoporus_flavescens
		Diplomitoporus_crustulinus
		Steccherinum_rhois
		Perenniporia_medulla-panis
		Podoscypha_petalodes
		Podoscypha_elegans
		Cymatoderma_dendriticum
		Abortiporus_biennis
		Cerrena_consors
		Antrodiella_zonata
		Cerrena_unicolor
		Pseudolagarobasidium_calcareum
		Pseudolagarobasidium_acaciicola
		Radulodon_erikssonii
		Spongipellis_pachyodon
		Spongipellis_delectans
		Spongipellis_unicolor
		Spongipellis_litschaueri
		Panus_rudis
		Panus_fulvus
		Panus_strigellus
		Panus_conchatus
		Hyphoderma_mutatum
		Hyphoderma_transiens
		Hyphoderma_roseocremeum
		Hyphoderma_medioburiense
		Hyphoderma_heterocystidiatum
		Hyphoderma_setigerum
		Hyphoderma_cremeoalbum
		Hyphoderma_nudicephalum
		Hyphoderma_nemorale
		Hyphoderma_occidentale
		Hyphoderma_definitum
		Hyphoderma_litschaueri
		Phlebia_queletii
		Steccherinum_robustius
		Junghuhnia_crustacea
		Phanerochaete_flava
		Mycorrhaphium_adustum
		Steccherinum_litschaueri
		Steccherinum_ciliolatum
		Steccherinum_aridum
		Lamelloporus_americanus
		Antrodiella_formosana
		Junghuhnia_collabens
		Steccherinum_ochraceum
		Steccherinum_bourdotii
		Junghuhnia_nitida
		Junghuhnia_fimbriatella
		Steccherinum_tenue
		Antrodiella_americana
		Antrodiella_fragrans
		Steccherinum_murashkinskyi
		Ceriporiopsis_subrufa
		Junghuhnia_luteoalba
		Steccherinum_fimbriatum
		Frantisekia_mentschulensis
		Skeletocutis_novae-zelandiae
		Meripilus_giganteus
		Spongipellis_spumeus
		Antrodia_alpina
		Antrodia_hingganensis
		Antrodia_odora
		Postia_placenta
		Fibroporia_gossypium
		Spongiporus_undosus
		Oligoporus_balsameus
		Spongiporus_leucospongia
		Oligoporus_perdelicatus
		Postia_stiptica
		Postia_hibernica
		Postia_fragilis
		Postia_floriformis
		Postia_guttulata
		Postia_venata
		Postia_dissecta
		Postia_carbophila
		Postia_sequoiae
		Postia_sericeomollis
		Postia_subcaesia
		Postia_caesia
		Postia_leucomallella
		Postia_tephroleuca
		Ryvardenia_campyla
		Antrodia_crassa
		Fomitopsis_officinalis
		Antrodia_albobrunnea
		Antrodia_pulvinascens
		Antrodia_mellita
		Fomitopsis_spraguei
		Antrodia_ramentacea
		Fomitopsis_pinicola
	;
END;
BEGIN TREES;
	TRANSLATE
		1	Fomitopsis_meliae,
		2	Pilatoporus_ibericus,
		3	Fomitopsis_durescens,
		4	Fomitopsis_palustris,
		5	Piptoporus_betulinus,
		6	Daedalea_stereoides,
		7	Fomitopsis_carnea,
		8	Daedalea_neotropica,
		9	Antrodia_oleracea,
		10	Fomitopsis_dochmia,
		11	Daedalea_pseudodochmia,
		12	Daedalea_dickinsii,
		13	Piptoporus_portentosus,
		14	Daedalea_quercina,
		15	Osteina_obducta,
		16	Fomitopsis_feei,
		17	Fomitopsis_lilacinogilva,
		18	Fomitopsis_africana,
		19	Antrodia_juniperina,
		20	Piptoporus_soloniensis,
		21	Antrodia_serialis,
		22	Antrodia_variiformis,
		23	Fomitopsis_cajanderi,
		24	Fomitopsis_rosea,
		25	Melanoporia_castanea,
		26	Melanoporia_nigra,
		27	Antrodia_albidoides,
		28	Antrodia_malicola,
		29	Antrodia_macra,
		30	Antrodia_heteromorpha,
		31	Antrodia_albida,
		32	Postia_mappa,
		33	Sparassis_crispa,
		34	Sparassis_radicata,
		35	Crustoderma_marianum,
		36	Crustoderma_corneum,
		37	Crustoderma_dryinum,
		38	Crustoderma_flavescens,
		39	Crustoderma_resinosum,
		40	Pycnoporellus_alboluteus,
		41	Pycnoporellus_fulgens,
		42	Crustoderma_opuntiae,
		43	Wolfiporia_cocos,
		44	Phaeolus_schweinitzii,
		45	Laetiporus_persicinus,
		46	Laetiporus_versisporus,
		47	Laetiporus_sulphureus,
		48	Wolfiporia_dilatohypha,
		49	Auriporia_aurea,
		50	Parmastomyces_transmutans,
		51	Dacryobolus_sudans,
		52	Dacryobolus_karstenii,
		53	Diplomitoporus_overholtsii,
		54	Ceriporiopsis_subvermispora,
		55	Diplomitoporus_lindbladii,
		56	Ceriporiopsis_rivulosa,
		57	Pachykytospora_tuberculosa,
		58	Epithele_typhae,
		59	Grammothele_fuligo,
		60	Porogramme_albocincta,
		61	Tinctoporellus_epimiltinus,
		62	Grammothele_lineata,
		63	Truncospora_ohiensis,
		64	Perenniporia_piceicola,
		65	Dichomitus_squalens,
		66	Perenniporia_tenuis,
		67	Perenniporia_tephropora,
		68	Perenniporia_subacida,
		69	Perenniporia_ellipsospora,
		70	Cryptoporus_volvatus,
		71	Abundisporus_quercicola,
		72	Coriolopsis_byrsina,
		73	Truncospora_ochroleuca,
		74	Perenniporia_ochroleuca,
		75	Ganoderma_microsporum,
		76	Ganoderma_boninense,
		77	Ganoderma_zonatum,
		78	Ganoderma_lucidum,
		79	Ganoderma_oregonense,
		80	Ganoderma_tsugae,
		81	Ganoderma_adspersum,
		82	Ganoderma_australe,
		83	Ganoderma_tornatum,
		84	Ganoderma_fulvellum,
		85	Ganoderma_annulare,
		86	Ganoderma_pfeifferi,
		87	Ganoderma_applanatum,
		88	Ganoderma_curtisii,
		89	Tomophagus_colossus,
		90	Ganoderma_mastoporum,
		91	Ganoderma_orbiforme,
		92	Ganoderma_chalceum,
		93	Ganoderma_tropicum,
		94	Ganoderma_parvulum,
		95	Ganoderma_multiplicatum,
		96	Ganoderma_weberianum,
		97	Ganoderma_resinaceum,
		98	Ganoderma_neojaponicum,
		99	Ganoderma_valesiacum,
		100	Ganoderma_sessile,
		101	Amauroderma_rugosum,
		102	Perenniporia_japonica,
		103	Ganoderma_tsunodae,
		104	Pyrofomes_demidoffii,
		105	Donkioporia_expansa,
		106	Hexagonia_nitida,
		107	Hexagonia_tenuis,
		108	Fomes_fasciatus,
		109	Polyporus_radicatus,
		110	Polyporus_grammocephalus,
		111	Polyporus_tenuiculus,
		112	Favolus_brasiliensis,
		113	Ganoderma_fornicatum,
		114	Polyporus_virgatus,
		115	Polyporus_pseudobetulinus,
		116	Coriolopsis_strumosa,
		117	Earliella_scabrosa,
		118	Coriolopsis_trogii,
		119	Coriolopsis_gallica,
		120	Fomitella_supina,
		121	Coriolopsis_rigida,
		122	Microporus_affinis,
		123	Microporus_flabelliformis,
		124	Microporus_xanthopus,
		125	Microporus_vernicipes,
		126	Hexagonia_hydnoides,
		127	Daedaleopsis_tricolor,
		128	Polyporus_ciliatus,
		129	Lentinus_polychrous,
		130	Lentinus_squarrosulus,
		131	Lentinus_sajor-caju,
		132	Lentinus_bertieri,
		133	Lentinus_crinitus,
		134	Polyporus_brumalis,
		135	Polyporus_arcularius,
		136	Lentinus_tigrinus,
		137	Polyporus_tricholoma,
		138	Dichomitus_kirkii,
		139	Hexagonia_apiaria,
		140	Hexagonia_hirta,
		141	Hexagonia_pobeguinii,
		142	Coriolopsis_aspera,
		143	Fomes_fomentarius,
		144	Lentinus_suavissimus,
		145	Polyporus_dictyopus,
		146	Polyporus_admirabilis,
		147	Polyporus_fraxineus,
		148	Polyporus_melanopus,
		149	Polyporus_leptocephalus,
		150	Royoporus_badius,
		151	Polyporus_umbellatus,
		152	Dichomitus_campestris,
		153	Polyporus_tuberaster,
		154	Datronia_scutellata,
		155	Favolus_squamosus,
		156	Polyporus_squamosus,
		157	Datronia_stereoides,
		158	Datronia_mollis,
		159	Polyporus_varius,
		160	Dichomitus_eucalypti,
		161	Trametes_hirsuta,
		162	Trametes_villosa,
		163	Trametes_suaveolens,
		164	Trametes_thujae,
		165	Trametes_conchifer,
		166	Trametes_velutina,
		167	Trametes_pubescens,
		168	Trametes_purpurea,
		169	Trametes_obstinata,
		170	Trametes_versicolor,
		171	Trametes_ectypa,
		172	Trametes_ochracea,
		173	Trametes_drummondii,
		174	Trametes_membranacea,
		175	Lenzites_gibbosa,
		176	Trametes_gibbosa,
		177	Trametes_pocas,
		178	Lenzites_vespacea,
		179	Trametes_pavonia,
		180	Trametes_menziesii,
		181	Perenniporia_formosana,
		182	Trametes_cubensis,
		183	Trametes_orientalis,
		184	Trametes_cinnabarina,
		185	Pycnoporus_coccineus,
		186	Trametes_cingulata,
		187	Trametes_marianna,
		188	Trametes_elegans,
		189	Trametes_meyenii,
		190	Trametes_maxima,
		191	Daedaleopsis_confragosa,
		192	Daedaleopsis_septentrionalis,
		193	Lopharia_cinerascens,
		194	Dentocorticium_sulphurellum,
		195	Wrightoporia_lenta,
		196	Wrightoporia_avellanea,
		197	Amylosporus_campbellii,
		198	Aleurodiscus_scutellatus,
		199	Aleurodiscus_disciformis,
		200	Creolophus_cirrhatus,
		201	Hericium_erinaceus,
		202	Hericium_coralloides,
		203	Hericium_abietis,
		204	Hericium_americanum,
		205	Hericium_alpestre,
		206	Dentipellis_fragilis,
		207	Dentipellis_separans,
		208	Laxitextum_bicolor,
		209	Wrightoporia_cylindrospora,
		210	Entomocorticium_dendroctoni,
		211	Gloeocystidiellum_porosum,
		212	Boidinia_furfuracea,
		213	Pseudoxenasma_verrucisporum,
		214	Auriscalpium_vulgare,
		215	Gloiodon_strigosus,
		216	Lentinellus_vulpinus,
		217	Lentinellus_cochleatus,
		218	Lentinellus_ursinus,
		219	Lentinellus_castoreus,
		220	Lentinellus_montanus,
		221	Lentinellus_flabelliformis,
		222	Lentinellus_omphalodes,
		223	Lentinellus_micheneri,
		224	Echinodontium_tinctorium,
		225	Laurilia_sulcata,
		226	Amylostereum_chailletii,
		227	Amylostereum_areolatum,
		228	Amylostereum_laevigatum,
		229	Amylostereum_ferreum,
		230	Scytinostroma_odoratum,
		231	Scytinostroma_ochroleucum,
		232	Asterostroma_medium,
		233	Asterostroma_laxum,
		234	Lopharia_mirabilis,
		235	Asterostroma_andinum,
		236	Scytinostroma_portentosum,
		237	Gloiothele_lactescens,
		238	Vararia_gallica,
		239	Vararia_ochroleuca,
		240	Peniophora_pini,
		241	Peniophora_piceae,
		242	Peniophora_incarnata,
		243	Peniophora_pithya,
		244	Peniophora_aurantiaca,
		245	Peniophora_cinerea,
		246	Peniophora_nuda,
		247	Peniophora_limitata,
		248	Peniophora_lycii,
		249	Vararia_sphaericospora,
		250	Dichostereum_granulosum,
		251	Dichostereum_effuscatum,
		252	Dichostereum_pallescens,
		253	Scytinostroma_eurasiaticogalactinum,
		254	Vararia_investiens,
		255	Scytinostroma_jacksonii,
		256	Scytinostroma_galactinum,
		257	Gloeocystidiellum_clavuligerum,
		258	Gloeocystidiellum_porosellum,
		259	Gloeocystidiellum_bisporum,
		260	Artomyces_pyxidatus,
		261	Gloeodontia_columbiensis,
		262	Gloeocystidiellum_subasperisporum,
		263	Gloeodontia_discolor,
		264	Aleurodiscus_aurantius,
		265	Aleurodiscus_penicillatus,
		266	Acanthophysium_weirii,
		267	Acanthobasidium_norvegicum,
		268	Acanthobasidium_phragmitis,
		269	Aleurodiscus_amorphus,
		270	Aleurodiscus_grantii,
		271	Aleurodiscus_abietis,
		272	Aleurobotrys_botryosus,
		273	Stereum_peculiare,
		274	Gloeocystidiellum_wakullum,
		275	Megalocystidium_leucoxanthum,
		276	Megalocystidium_luridum,
		277	Aleurodiscus_cerussatus,
		278	Stereum_ostrea,
		279	Aleurodiscus_lapponicus,
		280	Acanthophysium_cerussatum,
		281	Aleurodiscus_laurentianus,
		282	Stereum_rugosum,
		283	Stereum_sanguinolentum,
		284	Stereum_reflexulum,
		285	Stereum_gausapatum,
		286	Stereum_hirsutum,
		287	Stereum_subtomentosum,
		288	Stereum_complicatum,
		289	Xylobolus_annosus,
		290	Conferticium_ochraceum,
		291	Gloeocystidiellum_triste,
		292	Gloeocystidiellum_heimii,
		293	Acanthophysium_lividocaeruleum,
		294	Xylobolus_subpileatus,
		295	Xylobolus_frustulatus,
		296	Aleurodiscus_oakesii,
		297	Aleurodiscus_mirabilis,
		298	Heterobasidion_occidentale,
		299	Heterobasidion_parviporum,
		300	Heterobasidion_irregulare,
		301	Heterobasidion_australe,
		302	Heterobasidion_araucariae,
		303	Heterobasidion_ecrustosum,
		304	Heterobasidion_insulare,
		305	Heterobasidion_annosum,
		306	Bondarzewia_berkeleyi,
		307	Bondarzewia_mesenterica,
		308	Bondarzewia_montana,
		309	Galzinia_incrustans,
		310	Asterostroma_cervicolor,
		311	Asterostroma_muscicola,
		312	Amphinema_diadema,
		313	Amphinema_byssoides,
		314	Piloderma_lanatum,
		315	Piloderma_olivaceum,
		316	Piloderma_croceum,
		317	Piloderma_byssinum,
		318	Fibulomyces_mutabilis,
		319	Athelia_decipiens,
		320	Athelia_arachnoidea,
		321	Athelia_neuhoffii,
		322	Athelopsis_glaucina,
		323	Athelia_fibulata,
		324	Athelia_epiphylla,
		325	Leptosporomyces_galzinii,
		326	Leptosporomyces_raunkiaeri,
		327	Hygrophoropsis_aurantiaca,
		328	Chalciporus_piperatoides,
		329	Paxillus_involutus,
		330	Boletinellus_merulioides,
		331	Phlebopus_marginatus,
		332	Leucogyrophana_arizonica,
		333	Pseudomerulius_curtisii,
		334	Leucogyrophana_olivascens,
		335	Leucogyrophana_romellii,
		336	Leucogyrophana_mollusca,
		337	Bondarcevomyces_taxi,
		338	Pseudomerulius_aureus,
		339	Leucogyrophana_montana,
		340	Tapinella_atrotomentosa,
		341	Tapinella_panuoides,
		342	Leucogyrophana_sororia,
		343	Serpula_lacrymans,
		344	Serpula_himantioides,
		345	Serpula_pulverulenta,
		346	Meruliporia_incrassata,
		347	Serpula_incrassata,
		348	Coniophora_arida,
		349	Coniophora_marmorata,
		350	Resupinatus_trichotis,
		351	Resupinatus_applicatus,
		352	Volvariella_lepiotospora,
		353	Volvariella_caesiotincta,
		354	Volvariella_volvacea,
		355	Volvariella_bombycina,
		356	Macrocystidia_cucumis,
		357	Limacella_glioderma,
		358	Limacella_illinita,
		359	Callistosporium_graminicolor,
		360	Pluteus_salicinus,
		361	Pluteus_petasatus,
		362	Pluteus_curtisii,
		363	Pluteus_pellitus,
		364	Pluteus_spegazzinianus,
		365	Pluteus_cervinus,
		366	Pluteus_atromarginatus,
		367	Pluteus_tricuspidatus,
		368	Pluteus_plautus,
		369	Pluteus_longistriatus,
		370	Pluteus_semibulbosus,
		371	Pluteus_granulatus,
		372	Pluteus_leoninus,
		373	Pluteus_umbrosus,
		374	Pluteus_nanus,
		375	Pluteus_cinereofuscus,
		376	Pluteus_podospileus,
		377	Pluteus_ephebeus,
		378	Pluteus_aurantiorugosus,
		379	Pluteus_lutescens,
		380	Pluteus_romellii,
		381	Pluteus_chrysophlebius,
		382	Pluteus_admirabilis,
		383	Pluteus_phlebophorus,
		384	Pluteus_thomsonii,
		385	Entoloma_conferendum,
		386	Entoloma_mougeotii,
		387	Entoloma_nidorosum,
		388	Entoloma_rhodopolium,
		389	Hypsizygus_tessulatus,
		390	Hypsizygus_marmoreus,
		391	Hypsizygus_ulmarius,
		392	Lepista_nuda,
		393	Psathyrella_incerta,
		394	Psathyrella_candolleana,
		395	Psathyrella_typhae,
		396	Psathyrella_maculata,
		397	Psathyrella_hydrophila,
		398	Psathyrella_piluliformis,
		399	Psathyrella_kitsiana,
		400	Psathyrella_dicrani,
		401	Psathyrella_pennata,
		402	Coprinus_cordisporus,
		403	Psathyrella_pygmaea,
		404	Psathyrella_subatrata,
		405	Coprinopsis_phlyctidospora,
		406	Coprinopsis_atramentaria,
		407	Psathyrella_conissans,
		408	Psathyrella_spadicea,
		409	Psathyrella_naucoria,
		410	Crucibulum_laeve,
		411	Cyathus_setosus,
		412	Cyathus_poeppigii,
		413	Cyathus_striatus,
		414	Cyathus_pallidus,
		415	Cyathus_olla,
		416	Cyathus_stercoreus,
		417	Agaricus_arvensis,
		418	Agaricus_augustus,
		419	Agaricus_campestris,
		420	Agaricus_xanthodermus,
		421	Lepiota_clypeolaria,
		422	Lepiota_acutesquamosa,
		423	Lycoperdon_echinatum,
		424	Lycoperdon_pyriforme,
		425	Lycoperdon_umbrinum,
		426	Lycoperdon_perlatum,
		427	Lycoperdon_marginatum,
		428	Calvatia_gigantea,
		429	Agrocybe_aegerita,
		430	Agrocybe_parasitica,
		431	Agrocybe_cylindracea,
		432	Agrocybe_erebia,
		433	Galerina_atkinsoniana,
		434	Hemipholiota_populnea,
		435	Galerina_pruinatipes,
		436	Galerina_triscopa,
		437	Galerina_nana,
		438	Galerina_badipes,
		439	Galerina_marginata,
		440	Galerina_autumnalis,
		441	Galerina_unicolor,
		442	Galerina_stylifera,
		443	Agrocybe_firma,
		444	Agrocybe_praecox,
		445	Agrocybe_tuberosa,
		446	Stropharia_squamosa,
		447	Hypholoma_radicosum,
		448	Hypholoma_marginatum,
		449	Hypholoma_dispersum,
		450	Hypholoma_sublateritium,
		451	Hypholoma_fasciculare,
		452	Hypholoma_capnoides,
		453	Stropharia_aeruginosa,
		454	Stropharia_ambigua,
		455	Stropharia_coronilla,
		456	Pholiota_carbonaria,
		457	Pholiota_astragalina,
		458	Pholiota_decorata,
		459	Pholiota_lubrica,
		460	Pholiota_lenta,
		461	Pholiota_spumosa,
		462	Pholiota_mixta,
		463	Pholiota_scamba,
		464	Pholiota_squarrosa,
		465	Pholiota_aurivelloides,
		466	Pholiota_abietis,
		467	Pholiota_adiposa,
		468	Pholiota_limonella,
		469	Pholiota_aurivella,
		470	Pholiota_terrestris,
		471	Pholiota_gummosa,
		472	Pholiota_nameko,
		473	Pholiota_squarrosoides,
		474	Pholiota_flammans,
		475	Flammula_alnicola,
		476	Pholiota_lucifera,
		477	Pholiota_abieticola,
		478	Pholiota_pinicola,
		479	Agrocybe_dura,
		480	Kuehneromyces_mutabilis,
		481	Gymnopilus_flavus,
		482	Gymnopilus_bellulus,
		483	Gymnopilus_sapineus,
		484	Gymnopilus_penetrans,
		485	Gymnopilus_hybridus,
		486	Gymnopilus_spectabilis,
		487	Gymnopilus_pampeanus,
		488	Gymnopilus_junonius,
		489	Gymnopilus_fulgens,
		490	Gymnopilus_underwoodii,
		491	Gymnopilus_aeruginosus,
		492	Gymnopilus_purpuratus,
		493	Gymnopilus_liquiritiae,
		494	Gymnopilus_picreus,
		495	Crepidotus_applanatus,
		496	Crepidotus_nyssicola,
		497	Crepidotus_amygdalosporus,
		498	Crepidotus_sphaerosporus,
		499	Crepidotus_cesatii,
		500	Crepidotus_variabilis,
		501	Crepidotus_epibryus,
		502	Crepidotus_subverrucisporus,
		503	Crepidotus_martinii,
		504	Crepidotus_luteolus,
		505	Crepidotus_cinnabarinus,
		506	Crepidotus_tennesseensis,
		507	Crepidotus_submollis,
		508	Crepidotus_alabamensis,
		509	Crepidotus_mollis,
		510	Crepidotus_calolepis,
		511	Crepidotus_uber,
		512	Crepidotus_lundellii,
		513	Crepidotus_versutus,
		514	Crepidotus_sinuosus,
		515	Crepidotus_malachius,
		516	Crepidotus_crocophyllus,
		517	Crepidotus_nephrodes,
		518	Crepidotus_appalachianensis,
		519	Mycena_erubescens,
		520	Mycena_amicta,
		521	Mycena_adscendens,
		522	Mycena_chlorophos,
		523	Mycena_longiseta,
		524	Mycena_polyadelpha,
		525	Mycena_laevigata,
		526	Mycena_maculata,
		527	Mycena_leaiana,
		528	Mycena_tenax,
		529	Mycena_belliae,
		530	Mycena_subcana,
		531	Mycena_epipterygia,
		532	Mycena_clavicularis,
		533	Mycena_tintinnabulum,
		534	Mycena_crocata,
		535	Mycena_cinerella,
		536	Mycena_abramsii,
		537	Mycena_alnetorum,
		538	Mycena_aurantiomarginata,
		539	Mycena_zephirus,
		540	Mycena_algeriensis,
		541	Mycena_plumbea,
		542	Mycena_rubromarginata,
		543	Mycena_galopus,
		544	Mycena_sanguinolenta,
		545	Mycena_haematopoda,
		546	Mycena_haematopus,
		547	Mycena_niveipes,
		548	Mycena_seynesii,
		549	Mycena_renati,
		550	Mycena_citrinomarginata,
		551	Mycena_viridimarginata,
		552	Mycena_purpureofusca,
		553	Mycena_meliigena,
		554	Mycena_pseudocorticola,
		555	Mycena_polygramma,
		556	Mycena_metata,
		557	Mycena_arcangeliana,
		558	Mycena_capillaris,
		559	Panellus_stipticus,
		560	Mycena_rosella,
		561	Mycena_pura,
		562	Mycena_strobilicola,
		563	Mycena_galericulata,
		564	Mycena_tenerrima,
		565	Radulomyces_molaris,
		566	Radulomyces_rickii,
		567	Radulomyces_confluens,
		568	Xeromphalina_fraxinophila,
		569	Xeromphalina_cauticinalis,
		570	Xeromphalina_campanella,
		571	Xeromphalina_kauffmanii,
		572	Mycena_speirea,
		573	Mycena_hiemalis,
		574	Mycena_olida,
		575	Tricholomopsis_decora,
		576	Tricholomopsis_rutilans,
		577	Lachnella_alboviolascens,
		578	Lachnella_villosa,
		579	Cyphellopsis_anomala,
		580	Cylindrobasidium_evolvens,
		581	Cylindrobasidium_laeve,
		582	Cylindrobasidium_torrendii,
		583	Strobilurus_conigenoides,
		584	Strobilurus_trullisatus,
		585	Strobilurus_albipilatus,
		586	Strobilurus_tenacellus,
		587	Strobilurus_esculentus,
		588	Marasmius_hudsonii,
		589	Marasmius_epiphyllus,
		590	Marasmius_crescentiae,
		591	Flammulina_velutipes,
		592	Armillaria_cepistipes,
		593	Armillaria_gallica,
		594	Armillaria_calvescens,
		595	Armillaria_borealis,
		596	Armillaria_gemina,
		597	Armillaria_ostoyae,
		598	Armillaria_hinnulea,
		599	Armillaria_novae-zelandiae,
		600	Armillaria_puiggarii,
		601	Armillaria_pallidula,
		602	Armillaria_fumosa,
		603	Armillaria_limonea,
		604	Armillaria_luteobubalina,
		605	Armillaria_heimii,
		606	Armillaria_sparrei,
		607	Armillaria_fuscipes,
		608	Armillaria_tabescens,
		609	Armillaria_mellea,
		610	Armillaria_sinapina,
		611	Armillaria_nabsnona,
		612	Rhodotus_palmatus,
		613	Marasmius_delectans,
		614	Marasmius_plicatulus,
		615	Marasmius_wynnei,
		616	Marasmius_berteroi,
		617	Marasmius_bulliardii,
		618	Marasmius_oreades,
		619	Marasmius_siccus,
		620	Marasmius_haematocephalus,
		621	Marasmius_puerariae,
		622	Marasmius_tenuissimus,
		623	Marasmius_nigrobrunneus,
		624	Marasmius_graminum,
		625	Marasmius_guyanensis,
		626	Marasmius_crinis-equi,
		627	Lepiota_cristata,
		628	Marasmius_rotula,
		629	Marasmius_capillaris,
		630	Marasmius_rotalis,
		631	Marasmius_scorodonius,
		632	Marasmius_alliaceus,
		633	Marasmius_copelandii,
		634	Lentinula_novae-zelandiae,
		635	Lentinula_edodes,
		636	Lentinula_boryana,
		637	Gymnopus_fusipes,
		638	Marasmius_quercophilus,
		639	Rhodocollybia_laulaha,
		640	Anthracophyllum_lateritium,
		641	Anthracophyllum_archeri,
		642	Mycena_acicula,
		643	Henningsomyces_puber,
		644	Henningsomyces_candidus,
		645	Mycena_auricoma,
		646	Megacollybia_platyphylla,
		647	Porotheleum_fimbriatum,
		648	Chondrostereum_purpureum,
		649	Gloeostereum_incarnatum,
		650	Baeospora_myosura,
		651	Baeospora_myriadophylla,
		652	Athelia_bombacina,
		653	Mycena_adonis,
		654	Panellus_ringens,
		655	Panellus_violaceofulvus,
		656	Mucronella_calva,
		657	Hohenbuehelia_mastrucata,
		658	Hohenbuehelia_unguicularis,
		659	Nematoctonus_geogenius,
		660	Hohenbuehelia_petaloides,
		661	Hohenbuehelia_angustata,
		662	Hohenbuehelia_grisea,
		663	Nematoctonus_robustus,
		664	Pleurotus_ostreatus,
		665	Pleurotus_fossulatus,
		666	Pleurotus_eryngii,
		667	Pleurotus_fuscus,
		668	Pleurotus_sapidus,
		669	Pleurotus_spodoleucus,
		670	Pleurotus_pulmonarius,
		671	Pleurotus_abieticola,
		672	Pleurotus_australis,
		673	Pleurotus_citrinopileatus,
		674	Pleurotus_cornucopiae,
		675	Pleurotus_dryinus,
		676	Pleurotus_smithii,
		677	Pleurotus_fuscosquamulosus,
		678	Pleurotus_cystidiosus,
		679	Pleurotus_levis,
		680	Pleurotus_opuntiae,
		681	Pleurotus_calyptratus,
		682	Pleurotus_flabellatus,
		683	Pleurotus_djamor,
		684	Pleurotus_salmoneostramineus,
		685	Pleurotus_purpureo-olivaceus,
		686	Pleurotus_rattenburyi,
		687	Schizophyllum_umbrinum,
		688	Schizophyllum_commune,
		689	Schizophyllum_radiatum,
		690	Schizophyllum_fasciatum,
		691	Auriculariopsis_ampla,
		692	Fistulina_hepatica,
		693	Fistulina_antarctica,
		694	Fistulina_pallida,
		695	Hypochniciellum_subillaqueatum,
		696	Hypochniciellum_molle,
		697	Hyphoderma_capitatum,
		698	Tsugacorticium_kenaicum,
		699	Resinicium_chiricahuaense,
		700	Resinicium_furfuraceum,
		701	Hyphodontia_subalutacea,
		702	Hyphodontia_floccosa,
		703	Hyphodontia_abieticola,
		704	Hyphodontia_barba-jovis,
		705	Hyphodontia_alienata,
		706	Hyphodontia_cineracea,
		707	Hyphodontia_curvispora,
		708	Hyphodontia_alutacea,
		709	Hyphodontia_hastata,
		710	Tubulicrinis_hirtellus,
		711	Tubulicrinis_globisporus,
		712	Tubulicrinis_subulatus,
		713	Tubulicrinis_gracillimus,
		714	Tubulicrinis_inornatus,
		715	Poriodontia_subvinosa,
		716	Basidioradulum_radula,
		717	Asterodon_ferruginosus,
		718	Trichaptum_byssogenum,
		719	Phellinus_adamantinus,
		720	Phellinus_noxius,
		721	Hymenochaete_epichlora,
		722	Phellinus_xeranticus,
		723	Hymenochaete_villosa,
		724	Hymenochaete_attenuata,
		725	Hymenochaete_rheicolor,
		726	Hymenochaete_semistupposa,
		727	Hymenochaete_berteroi,
		728	Cyclomyces_setiporus,
		729	Inonotus_tabacinus,
		730	Hymenochaete_unicolor,
		731	Hymenochaete_carpatica,
		732	Hymenochaete_muroiana,
		733	Hymenochaete_longispora,
		734	Hymenochaete_senatoumbrina,
		735	Hymenochaete_tenuis,
		736	Hydnochaete_tabacina,
		737	Hymenochaete_anomala,
		738	Hymenochaete_luteobadia,
		739	Hymenochaete_separabilis,
		740	Hymenochaete_separata,
		741	Hymenochaete_rhabarbarina,
		742	Hymenochaete_cinnamomea,
		743	Hymenochaete_minuscula,
		744	Hymenochaete_fuliginosa,
		745	Hymenochaete_tasmanica,
		746	Hymenochaete_rubiginosa,
		747	Hymenochaete_innexa,
		748	Hymenochaete_floridea,
		749	Hymenochaete_sphaericola,
		750	Hymenochaete_legeri,
		751	Hymenochaete_pinnatifida,
		752	Hydnochaete_tabacinoides,
		753	Hymenochaete_sallei,
		754	Hymenochaete_spreta,
		755	Hymenochaete_intricata,
		756	Hymenochaete_yasudai,
		757	Hymenochaete_corrugata,
		758	Pseudoinonotus_dryadeus,
		759	Phellinus_conchatus,
		760	Phellinus_occidentalis,
		761	Phellinus_spiculosus,
		762	Phellinus_lundellii,
		763	Phellinus_alni,
		764	Phellinus_igniarius,
		765	Phellinus_pseudoigniarius,
		766	Phellinus_populicola,
		767	Phellinus_nigricans,
		768	Phellinus_cinereus,
		769	Phellinus_arctostaphyli,
		770	Phellinus_pomaceus,
		771	Phylloporia_ribis,
		772	Phellinus_tuberculosus,
		773	Phellinus_tremulae,
		774	Phellinus_laevigatus,
		775	Phellinus_bicuspidatus,
		776	Phylloporia_chrysita,
		777	Phellinus_ribis,
		778	Inonotus_porrectus,
		779	Fulvifomes_robiniae,
		780	Phellinus_robiniae,
		781	Phellinus_merrillii,
		782	Phellinus_rimosus,
		783	Phellinus_badius,
		784	Inocutis_rheades,
		785	Inocutis_jamaicensis,
		786	Phellinus_umbrinellus,
		787	Mensularia_radiata,
		788	Inonotus_andersonii,
		789	Phellinus_calcitratus,
		790	Inonotus_rodwayi,
		791	Inonotus_hispidus,
		792	Inonotus_rickii,
		793	Inonotus_patouillardii,
		794	Inonotus_quercustris,
		795	Inonotus_cuticularis,
		796	Inonotus_nidus-pici,
		797	Inonotus_chihshanyenus,
		798	Inonotus_obliquus,
		799	Inonotus_pruinosus,
		800	Inonotus_glomeratus,
		801	Phellinus_extensus,
		802	Porodaedalea_yamanoi,
		803	Phellinus_gilbertsonii,
		804	Porodaedalea_chrysoloma,
		805	Porodaedalea_cancriformans,
		806	Fomitiporia_cupressicola,
		807	Phellinus_hartigii,
		808	Fomitiporia_tsugina,
		809	Fomitiporia_punctata,
		810	Fomitiporia_bannaensis,
		811	Fomitiporia_torreyae,
		812	Phellinus_erectus,
		813	Fomitiporia_mediterranea,
		814	Phellinus_punctatus,
		815	Fomitiporia_langloisii,
		816	Fomitiporia_australiensis,
		817	Fomitiporia_pseudopunctata,
		818	Phellinus_robustus,
		819	Phellinus_texanus,
		820	Porodaedalea_pini,
		821	Inonotus_tomentosus,
		822	Onnia_tomentosa,
		823	Onnia_leporina,
		824	Phellinus_johnsonianus,
		825	Fuscoporia_gilva,
		826	Fuscoporia_wahlbergii,
		827	Fuscoporia_torulosa,
		828	Fuscoporia_ferrea,
		829	Fuscoporia_contigua,
		830	Fuscoporia_ferruginosa,
[truncated: 433 more rows]
