# Supplementary material for: Evolutionary dynamics of host specialization in wood-decay fungi
Source: BMC Evol Biol. 2018 Aug 3;18:119. doi: 10.1186/s12862-018-1229-7 (PMC6091043; doi:10.1186/s12862-018-1229-7)
Supplement: Supplementary file 8 — Data sheet with host associations and decay mode. (XLSX 113 kb) [file 12862_2018_1229_MOESM8_ESM.xlsx]

## Sheet: dat table
spec	ord	angio_ass	gymno_ass	tot_ass	freq	decay_mode	ass90_10	assex	mult90	multex
Fomitopsis_meliae	Polyporales	10	3	13	0.23	B	Gen	Gen	Gen-B	Gen-B
Pilatoporus_ibericus	Polyporales	1	0	1	0	B	A	A	A-B	A-B
Fomitopsis_durescens	Polyporales	9	0	9	0	B	A	A	A-B	A-B
Fomitopsis_palustris	Polyporales	2	15	17	0.88	B	Gen	Gen	Gen-B	Gen-B
Fomitopsis_pinicola	Polyporales	81	126	207	0.61	B	Gen	Gen	Gen-B	Gen-B
Piptoporus_betulinus	Polyporales	30	1	31	0.03	B	A	Gen	A-B	Gen-B
Antrodia_ramentacea	Polyporales	2	7	9	0.78	B	Gen	Gen	Gen-B	Gen-B
Daedalea_stereoides	Polyporales	3	0	3	0	B	A	A	A-B	A-B
Fomitopsis_carnea	Polyporales	0	3	3	1	B	G	G	G-B	G-B
Daedalea_neotropica	Polyporales	1	0	1	0	B	A	A	A-B	A-B
Antrodia_oleracea	Polyporales	4	1	5	0.2	B	Gen	Gen	Gen-B	Gen-B
Fomitopsis_dochmia	Polyporales	2	0	2	0	B	A	A	A-B	A-B
Daedalea_pseudodochmia	Polyporales	1	0	1	0	B	A	A	A-B	A-B
Daedalea_dickinsii	Polyporales	10	0	10	0	B	A	A	A-B	A-B
Piptoporus_portentosus	Polyporales	16	0	16	0	B	A	A	A-B	A-B
Daedalea_quercina	Polyporales	51	1	52	0.02	B	A	Gen	A-B	Gen-B
Osteina_obducta	Polyporales	6	23	29	0.79	B	Gen	Gen	Gen-B	Gen-B
Fomitopsis_feei	Polyporales	0	1	1	1	B	G	G	G-B	G-B
Fomitopsis_lilacinogilva	Polyporales	2	0	2	0	B	A	A	A-B	A-B
Fomitopsis_africana	Polyporales	1	0	1	0	B	A	A	A-B	A-B
Antrodia_pulvinascens	Polyporales	2	0	2	0	B	A	A	A-B	A-B
Antrodia_mellita	Polyporales	3	0	3	0	B	A	A	A-B	A-B
Fomitopsis_spraguei	Polyporales	46	1	47	0.02	B	A	Gen	A-B	Gen-B
Antrodia_juniperina	Polyporales	0	11	11	1	B	G	G	G-B	G-B
Piptoporus_soloniensis	Polyporales	6	0	6	0	B	A	A	A-B	A-B
Antrodia_serialis	Polyporales	23	51	74	0.69	B	Gen	Gen	Gen-B	Gen-B
Antrodia_variiformis	Polyporales	7	26	33	0.79	B	Gen	Gen	Gen-B	Gen-B
Fomitopsis_cajanderi	Polyporales	19	50	69	0.72	B	Gen	Gen	Gen-B	Gen-B
Fomitopsis_rosea	Polyporales	17	73	90	0.81	B	Gen	Gen	Gen-B	Gen-B
Melanoporia_castanea	Polyporales	9	0	9	0	B	A	A	A-B	A-B
Melanoporia_nigra	Polyporales	7	0	7	0	B	A	A	A-B	A-B
Antrodia_albidoides	Polyporales	6	1	7	0.14	B	Gen	Gen	Gen-B	Gen-B
Antrodia_malicola	Polyporales	60	8	68	0.12	B	Gen	Gen	Gen-B	Gen-B
Antrodia_macra	Polyporales	3	0	3	0	B	A	A	A-B	A-B
Antrodia_heteromorpha	Polyporales	32	53	85	0.62	B	Gen	Gen	Gen-B	Gen-B
Antrodia_albida	Polyporales	46	22	68	0.32	B	Gen	Gen	Gen-B	Gen-B
Postia_mappa	Polyporales	1	3	4	0.75	B	Gen	Gen	Gen-B	Gen-B
Fomitopsis_officinalis	Polyporales	1	50	51	0.98	B	G	Gen	G-B	Gen-B
Antrodia_albobrunnea	Polyporales	0	15	15	1	B	G	G	G-B	G-B
Antrodia_alpina	Polyporales	0	10	10	1	B	G	G	G-B	G-B
Antrodia_hingganensis	Polyporales	0	2	2	1	B	G	G	G-B	G-B
Antrodia_odora	Polyporales	5	6	11	0.55	B	Gen	Gen	Gen-B	Gen-B
Postia_placenta	Polyporales	2	7	9	0.78	B	Gen	Gen	Gen-B	Gen-B
Fibroporia_gossypium	Polyporales	0	2	2	1	B	G	G	G-B	G-B
Spongiporus_undosus	Polyporales	0	2	2	1	B	G	G	G-B	G-B
Oligoporus_balsameus	Polyporales	1	4	5	0.8	B	Gen	Gen	Gen-B	Gen-B
Spongiporus_leucospongia	Polyporales	2	29	31	0.94	B	G	Gen	G-B	Gen-B
Oligoporus_perdelicatus	Polyporales	6	11	17	0.65	B	Gen	Gen	Gen-B	Gen-B
Postia_stiptica	Polyporales	19	28	47	0.6	B	Gen	Gen	Gen-B	Gen-B
Postia_hibernica	Polyporales	0	7	7	1	B	G	G	G-B	G-B
Postia_fragilis	Polyporales	3	38	41	0.93	B	G	Gen	G-B	Gen-B
Postia_floriformis	Polyporales	6	16	22	0.73	B	Gen	Gen	Gen-B	Gen-B
Postia_guttulata	Polyporales	10	31	41	0.76	B	Gen	Gen	Gen-B	Gen-B
Postia_venata	Polyporales	1	0	1	0	B	A	A	A-B	A-B
Postia_dissecta	Polyporales	3	0	3	0	B	A	A	A-B	A-B
Postia_carbophila	Polyporales	3	0	3	0	B	A	A	A-B	A-B
Postia_sequoiae	Polyporales	0	5	5	1	B	G	G	G-B	G-B
Postia_sericeomollis	Polyporales	6	35	41	0.85	B	Gen	Gen	Gen-B	Gen-B
Postia_subcaesia	Polyporales	3	0	3	0	B	A	A	A-B	A-B
Postia_caesia	Polyporales	54	57	111	0.51	B	Gen	Gen	Gen-B	Gen-B
Postia_leucomallella	Polyporales	0	7	7	1	B	G	G	G-B	G-B
Postia_tephroleuca	Polyporales	35	16	51	0.31	B	Gen	Gen	Gen-B	Gen-B
Ryvardenia_campyla	Polyporales	3	0	3	0	B	A	A	A-B	A-B
Antrodia_crassa	Polyporales	10	16	26	0.62	B	Gen	Gen	Gen-B	Gen-B
Candelabrochaete_africana	Polyporales	0	1	1	1	W	G	G	G-W	G-W
Phlebia_brevispora	Polyporales	0	3	3	1	W	G	G	G-W	G-W
Aurantiporus_pulcherrimus	Polyporales	6	0	6	0	W	A	A	A-W	A-W
Hapalopilus_croceus	Polyporales	16	0	16	0	W	A	A	A-W	A-W
Phlebia_setulosa	Polyporales	7	0	7	0	W	A	A	A-W	A-W
Tyromyces_subgiganteus	Polyporales	8	0	8	0	W	A	A	A-W	A-W
Tyromyces_fumidiceps	Polyporales	11	1	12	0.08	W	A	Gen	A-W	Gen-W
Phlebia_rufa	Polyporales	48	3	51	0.06	W	A	Gen	A-W	Gen-W
Phlebia_acerina	Polyporales	2	0	2	0	W	A	A	A-W	A-W
Phlebia_radiata	Polyporales	79	20	99	0.2	W	Gen	Gen	Gen-W	Gen-W
Tyromyces_fissilis	Polyporales	37	1	38	0.03	W	A	Gen	A-W	Gen-W
Scopuloides_rimosa	Polyporales	33	1	34	0.03	W	A	Gen	A-W	Gen-W
Climacodon_septentrionalis	Polyporales	40	1	41	0.02	W	A	Gen	A-W	Gen-W
Phlebia_livida	Polyporales	23	29	52	0.56	W	Gen	Gen	Gen-W	Gen-W
Ceriporiopsis_gilvescens	Polyporales	11	2	13	0.15	W	Gen	Gen	Gen-W	Gen-W
Phlebia_nothofagi	Polyporales	3	0	3	0	W	A	A	A-W	A-W
Mycoacia_nothofagi	Polyporales	2	0	2	0	W	A	A	A-W	A-W
Mycoacia_fuscoatra	Polyporales	15	1	16	0.06	W	A	Gen	A-W	Gen-W
Phlebia_subserialis	Polyporales	2	18	20	0.9	W	G	Gen	G-W	Gen-W
Mycoaciella_bispora	Polyporales	1	0	1	0	W	A	A	A-W	A-W
Mycoacia_uda	Polyporales	15	2	17	0.12	W	Gen	Gen	Gen-W	Gen-W
Phlebia_uda	Polyporales	1	0	1	0	W	A	A	A-W	A-W
Phlebia_chrysocreas	Polyporales	32	3	35	0.09	W	A	Gen	A-W	Gen-W
Scopuloides_hydnoides	Polyporales	12	2	14	0.14	W	Gen	Gen	Gen-W	Gen-W
Phanerochaete_subglobosa	Polyporales	1	0	1	0	W	A	A	A-W	A-W
Phanerochaete_rimosa	Polyporales	33	1	34	0.03	W	A	Gen	A-W	Gen-W
Phanerochaete_chrysorhiza	Polyporales	39	2	41	0.05	W	A	Gen	A-W	Gen-W
Phlebia_caspica	Polyporales	1	0	1	0	W	A	A	A-W	A-W
Phlebia_subochracea	Polyporales	9	0	9	0	W	A	A	A-W	A-W
Phlebia_lindtneri	Polyporales	1	2	3	0.67	W	Gen	Gen	Gen-W	Gen-W
Phlebia_tremellosa	Polyporales	81	22	103	0.21	W	Gen	Gen	Gen-W	Gen-W
Phlebia_centrifuga	Polyporales	18	32	50	0.64	W	Gen	Gen	Gen-W	Gen-W
Steccherinum_laeticolor	Polyporales	24	1	25	0.04	W	A	Gen	A-W	Gen-W
Phlebia_albida	Polyporales	18	32	50	0.64	W	Gen	Gen	Gen-W	Gen-W
Phlebia_serialis	Polyporales	1	2	3	0.67	W	Gen	Gen	Gen-W	Gen-W
Phanerochaete_subceracea	Polyporales	6	0	6	0	W	A	A	A-W	A-W
Phanerochaete_ericina	Polyporales	6	0	6	0	W	A	A	A-W	A-W
Phanerochaete_laevis	Polyporales	67	10	77	0.13	W	Gen	Gen	Gen-W	Gen-W
Phanerochaete_australis	Polyporales	13	1	14	0.07	W	A	Gen	A-W	Gen-W
Phanerochaete_sordida	Polyporales	73	23	96	0.24	W	Gen	Gen	Gen-W	Gen-W
Phanerochaete_magnoliae	Polyporales	9	0	9	0	W	A	A	A-W	A-W
Phanerochaete_chrysosporium	Polyporales	6	1	7	0.14	W	Gen	Gen	Gen-W	Gen-W
Phanerochaete_arizonica	Polyporales	15	0	15	0	W	A	A	A-W	A-W
Phanerochaete_sanguinea	Polyporales	29	28	57	0.49	W	Gen	Gen	Gen-W	Gen-W
Phanerochaete_burtii	Polyporales	22	9	31	0.29	W	Gen	Gen	Gen-W	Gen-W
Phanerochaete_affinis	Polyporales	23	8	31	0.26	W	Gen	Gen	Gen-W	Gen-W
Phanerochaete_deflectens	Polyporales	2	0	2	0	W	A	A	A-W	A-W
Phanerochaete_carnosa	Polyporales	19	28	47	0.6	W	Gen	Gen	Gen-W	Gen-W
Phanerochaete_calotricha	Polyporales	0	1	1	1	W	G	G	G-W	G-W
Phanerochaete_velutina	Polyporales	46	20	66	0.3	W	Gen	Gen	Gen-W	Gen-W
Phanerochaete_aculeata	Polyporales	1	1	2	0.5	W	Gen	Gen	Gen-W	Gen-W
Phlebia_concentrica	Polyporales	13	1	14	0.07	W	A	Gen	A-W	Gen-W
Hyphodermella_corrugata	Polyporales	25	2	27	0.07	W	A	Gen	A-W	Gen-W
Hyphodermella_rosae	Polyporales	2	0	2	0	W	A	A	A-W	A-W
Phlebia_lilascens	Polyporales	3	4	7	0.57	W	Gen	Gen	Gen-W	Gen-W
Phlebia_firma	Polyporales	0	1	1	1	W	G	G	G-W	G-W
Phlebia_deflectens	Polyporales	3	0	3	0	W	A	A	A-W	A-W
Pulcherricium_caeruleum	Polyporales	56	3	59	0.05	W	A	Gen	A-W	Gen-W
Phanerochaete_hiulca	Polyporales	4	0	4	0	W	A	A	A-W	A-W
Phanerochaete_flavidoalba	Polyporales	27	4	31	0.13	W	Gen	Gen	Gen-W	Gen-W
Phlebia_unica	Polyporales	0	1	1	1	W	G	G	G-W	G-W
Phlebiopsis_flavidoalba	Polyporales	10	0	10	0	W	A	A	A-W	A-W
Porostereum_crassum	Polyporales	4	0	4	0	W	A	A	A-W	A-W
Phlebiopsis_gigantea	Polyporales	3	52	55	0.95	W	G	Gen	G-W	Gen-W
Hapalopilus_rutilans	Polyporales	68	18	86	0.21	W	Gen	Gen	Gen-W	Gen-W
Porostereum_spadiceum	Polyporales	6	0	6	0	W	A	A	A-W	A-W
Bjerkandera_fumosa	Polyporales	48	2	50	0.04	W	A	Gen	A-W	Gen-W
Bjerkandera_adusta	Polyporales	176	33	209	0.16	W	Gen	Gen	Gen-W	Gen-W
Merulius_incarnatus	Polyporales	8	3	11	0.27	W	Gen	Gen	Gen-W	Gen-W
Ganoderma_lobatum	Polyporales	19	1	20	0.05	W	A	Gen	A-W	Gen-W
Gloeoporus_dichrous	Polyporales	106	53	159	0.33	W	Gen	Gen	Gen-W	Gen-W
Gloeoporus_pannocinctus	Polyporales	20	1	21	0.05	W	A	Gen	A-W	Gen-W
Phanerochaete_tuberculata	Polyporales	30	0	30	0	W	A	A	A-W	A-W
Phanerochaete_avellanea	Polyporales	10	0	10	0	W	A	A	A-W	A-W
Byssomerulius_corium	Polyporales	121	13	134	0.1	W	A	Gen	A-W	Gen-W
Meruliopsis_corium	Polyporales	121	13	134	0.1	W	A	Gen	A-W	Gen-W
Phanerochaete_leptoderma	Polyporales	1	0	1	0	W	A	A	A-W	A-W
Oxyporus_latemarginatus	Polyporales	78	3	81	0.04	W	A	Gen	A-W	Gen-W
Hydnopolyporus_fimbriatus	Polyporales	1	0	1	0	W	A	A	A-W	A-W
Flavodon_flavus	Polyporales	49	1	50	0.02	W	A	Gen	A-W	Gen-W
Irpex_lacteus	Polyporales	193	17	210	0.08	W	A	Gen	A-W	Gen-W
Ceriporiopsis_aneirina	Polyporales	13	2	15	0.13	W	Gen	Gen	Gen-W	Gen-W
Ceriporiopsis_resinascens	Polyporales	1	0	1	0	W	A	A	A-W	A-W
Phlebia_albomellea	Polyporales	4	8	12	0.67	W	Gen	Gen	Gen-W	Gen-W
Meruliopsis_taxicola	Polyporales	2	24	26	0.92	W	G	Gen	G-W	Gen-W
Ceriporia_viridans	Polyporales	34	7	41	0.17	W	Gen	Gen	Gen-W	Gen-W
Phanerochaete_allantospora	Polyporales	6	1	7	0.14	W	Gen	Gen	Gen-W	Gen-W
Ceriporia_purpurea	Polyporales	40	13	53	0.25	W	Gen	Gen	Gen-W	Gen-W
Ceriporia_spissa	Polyporales	44	6	50	0.12	W	Gen	Gen	Gen-W	Gen-W
Ceriporia_tarda	Polyporales	36	12	48	0.25	W	Gen	Gen	Gen-W	Gen-W
Ceriporia_excelsa	Polyporales	3	0	3	0	W	A	A	A-W	A-W
Candelabrochaete_septocystidia	Polyporales	8	1	9	0.11	W	Gen	Gen	Gen-W	Gen-W
Gloeoporus_taxicola	Polyporales	2	5	7	0.71	W	Gen	Gen	Gen-W	Gen-W
Nigroporus_vinosus	Polyporales	17	9	26	0.35	W	Gen	Gen	Gen-W	Gen-W
Antrodiella_duracina	Polyporales	0	1	1	1	W	G	G	G-W	G-W
Mycoleptodonoides_aitchisonii	Polyporales	3	0	3	0	W	A	A	A-W	A-W
Ceriporiopsis_jelicii	Polyporales	0	1	1	1	W	G	G	G-W	G-W
Tyromyces_chioneus	Polyporales	99	18	117	0.15	W	Gen	Gen	Gen-W	Gen-W
Skeletocutis_odora	Polyporales	1	6	7	0.86	W	Gen	Gen	Gen-W	Gen-W
Piloporia_sajanensis	Polyporales	0	2	2	1	W	G	G	G-W	G-W
Skeletocutis_amorpha	Polyporales	1	43	44	0.98	W	G	Gen	G-W	Gen-W
Skeletocutis_nivea	Polyporales	65	9	74	0.12	W	Gen	Gen	Gen-W	Gen-W
Climacocystis_borealis	Polyporales	3	39	42	0.93	W	G	Gen	G-W	Gen-W
Hypochnicium_eichleri	Polyporales	4	5	9	0.56	W	Gen	Gen	Gen-W	Gen-W
Hypochnicium_subrigescens	Polyporales	2	0	2	0	W	A	A	A-W	A-W
Rigidoporus_vinctus	Polyporales	58	16	74	0.22	W	Gen	Gen	Gen-W	Gen-W
Physisporinus_vitreus	Polyporales	40	15	55	0.27	W	Gen	Gen	Gen-W	Gen-W
Rigidoporus_crocatus	Polyporales	16	15	31	0.48	W	Gen	Gen	Gen-W	Gen-W
Physisporinus_sanguinolentus	Polyporales	21	17	38	0.45	W	Gen	Gen	Gen-W	Gen-W
Ceriporia_reticulata	Polyporales	29	3	32	0.09	W	A	Gen	A-W	Gen-W
Ischnoderma_benzoinum	Polyporales	0	9	9	1	W	G	G	G-W	G-W
Ischnoderma_resinosum	Polyporales	50	36	86	0.42	W	Gen	Gen	Gen-W	Gen-W
Antrodiella_romellii	Polyporales	8	9	17	0.53	W	Gen	Gen	Gen-W	Gen-W
Antrodiella_semisupina	Polyporales	24	9	33	0.27	W	Gen	Gen	Gen-W	Gen-W
Hypochnicium_geogenium	Polyporales	2	6	8	0.75	W	Gen	Gen	Gen-W	Gen-W
Hypochnicium_karstenii	Polyporales	0	1	1	1	W	G	G	G-W	G-W
Hypochnicium_zealandicum	Polyporales	1	0	1	0	W	A	A	A-W	A-W
Hypochnicium_polonense	Polyporales	10	0	10	0	W	A	A	A-W	A-W
Hypochnicium_lundellii	Polyporales	5	5	10	0.5	W	Gen	Gen	Gen-W	Gen-W
Hypochnicium_bombycinum	Polyporales	34	12	46	0.26	W	Gen	Gen	Gen-W	Gen-W
Lentinus_velutinus	Polyporales	8	1	9	0.11	W	Gen	Gen	Gen-W	Gen-W
Diplomitoporus_flavescens	Polyporales	0	2	2	1	W	G	G	G-W	G-W
Diplomitoporus_crustulinus	Polyporales	2	20	22	0.91	W	G	Gen	G-W	Gen-W
Steccherinum_rhois	Polyporales	6	0	6	0	W	A	A	A-W	A-W
Perenniporia_medulla-panis	Polyporales	78	18	96	0.19	W	Gen	Gen	Gen-W	Gen-W
Podoscypha_petalodes	Russulales	1	0	1	0	W	A	A	A-W	A-W
Podoscypha_elegans	Russulales	1	0	1	0	W	A	A	A-W	A-W
Cymatoderma_dendriticum	Russulales	2	0	2	0	W	A	A	A-W	A-W
Abortiporus_biennis	Polyporales	60	8	68	0.12	W	Gen	Gen	Gen-W	Gen-W
Cerrena_consors	Polyporales	1	1	2	0.5	W	Gen	Gen	Gen-W	Gen-W
Antrodiella_zonata	Polyporales	18	0	18	0	W	A	A	A-W	A-W
Cerrena_unicolor	Polyporales	154	9	163	0.06	W	A	Gen	A-W	Gen-W
Pseudolagarobasidium_calcareum	Polyporales	1	0	1	0	W	A	A	A-W	A-W
Pseudolagarobasidium_acaciicola	Polyporales	1	0	1	0	W	A	A	A-W	A-W
Radulodon_erikssonii	Polyporales	1	0	1	0	W	A	A	A-W	A-W
Spongipellis_pachyodon	Polyporales	32	1	33	0.03	W	A	Gen	A-W	Gen-W
Spongipellis_delectans	Polyporales	26	0	26	0	W	A	A	A-W	A-W
Spongipellis_unicolor	Polyporales	34	1	35	0.03	W	A	Gen	A-W	Gen-W
Spongipellis_litschaueri	Polyporales	9	2	11	0.18	W	Gen	Gen	Gen-W	Gen-W
Panus_rudis	Polyporales	74	11	85	0.13	W	Gen	Gen	Gen-W	Gen-W
Panus_fulvus	Polyporales	8	1	9	0.11	W	Gen	Gen	Gen-W	Gen-W
Panus_strigellus	Polyporales	2	0	2	0	W	A	A	A-W	A-W
Panus_conchatus	Polyporales	11	0	11	0	W	A	A	A-W	A-W
Hyphoderma_mutatum	Hymenochaetales	40	0	40	0	W	A	A	A-W	A-W
Hyphoderma_transiens	Hymenochaetales	3	0	3	0	W	A	A	A-W	A-W
Hyphoderma_roseocremeum	Hymenochaetales	11	2	13	0.15	W	Gen	Gen	Gen-W	Gen-W
Hyphoderma_medioburiense	Hymenochaetales	9	2	11	0.18	W	Gen	Gen	Gen-W	Gen-W
Hyphoderma_heterocystidiatum	Hymenochaetales	16	0	16	0	W	A	A	A-W	A-W
Hyphoderma_setigerum	Hymenochaetales	87	30	117	0.26	W	Gen	Gen	Gen-W	Gen-W
Hyphoderma_cremeoalbum	Hymenochaetales	2	1	3	0.33	W	Gen	Gen	Gen-W	Gen-W
Hyphoderma_nudicephalum	Hymenochaetales	12	2	14	0.14	W	Gen	Gen	Gen-W	Gen-W
Hyphoderma_nemorale	Hymenochaetales	3	0	3	0	W	A	A	A-W	A-W
Hyphoderma_occidentale	Hymenochaetales	1	0	1	0	W	A	A	A-W	A-W
Hyphoderma_definitum	Hymenochaetales	1	3	4	0.75	W	Gen	Gen	Gen-W	Gen-W
Hyphoderma_litschaueri	Hymenochaetales	14	1	15	0.07	W	A	Gen	A-W	Gen-W
Phlebia_queletii	Polyporales	1	1	2	0.5	W	Gen	Gen	Gen-W	Gen-W
Steccherinum_robustius	Polyporales	1	0	1	0	W	A	A	A-W	A-W
Junghuhnia_crustacea	Polyporales	1	0	1	0	W	A	A	A-W	A-W
Phanerochaete_flava	Polyporales	2	0	2	0	W	A	A	A-W	A-W
Mycorrhaphium_adustum	Polyporales	9	1	10	0.1	W	A	Gen	A-W	Gen-W
Steccherinum_litschaueri	Polyporales	1	1	2	0.5	W	Gen	Gen	Gen-W	Gen-W
Steccherinum_ciliolatum	Polyporales	20	9	29	0.31	W	Gen	Gen	Gen-W	Gen-W
Steccherinum_aridum	Polyporales	1	0	1	0	W	A	A	A-W	A-W
Lamelloporus_americanus	Polyporales	1	0	1	0	W	A	A	A-W	A-W
Antrodiella_formosana	Polyporales	0	1	1	1	W	G	G	G-W	G-W
Junghuhnia_collabens	Polyporales	2	32	34	0.94	W	G	Gen	G-W	Gen-W
Steccherinum_ochraceum	Polyporales	119	15	134	0.11	W	Gen	Gen	Gen-W	Gen-W
Steccherinum_bourdotii	Polyporales	2	0	2	0	W	A	A	A-W	A-W
Junghuhnia_nitida	Polyporales	51	6	57	0.11	W	Gen	Gen	Gen-W	Gen-W
Junghuhnia_fimbriatella	Polyporales	6	0	6	0	W	A	A	A-W	A-W
Steccherinum_tenue	Polyporales	1	0	1	0	W	A	A	A-W	A-W
Antrodiella_americana	Polyporales	4	1	5	0.2	W	Gen	Gen	Gen-W	Gen-W
Antrodiella_fragrans	Polyporales	1	0	1	0	W	A	A	A-W	A-W
Steccherinum_murashkinskyi	Polyporales	2	0	2	0	W	A	A	A-W	A-W
Ceriporiopsis_subrufa	Polyporales	7	1	8	0.13	W	Gen	Gen	Gen-W	Gen-W
Junghuhnia_luteoalba	Polyporales	0	24	24	1	W	G	G	G-W	G-W
Steccherinum_fimbriatum	Polyporales	44	9	53	0.17	W	Gen	Gen	Gen-W	Gen-W
Frantisekia_mentschulensis	Polyporales	1	0	1	0	W	A	A	A-W	A-W
Skeletocutis_novae-zelandiae	Polyporales	4	0	4	0	W	A	A	A-W	A-W
Meripilus_giganteus	Polyporales	20	5	25	0.2	W	Gen	Gen	Gen-W	Gen-W
Spongipellis_spumeus	Polyporales	49	1	50	0.02	W	A	Gen	A-W	Gen-W
Sparassis_crispa	Polyporales	6	30	36	0.83	B	Gen	Gen	Gen-B	Gen-B
Sparassis_radicata	Polyporales	6	30	36	0.83	B	Gen	Gen	Gen-B	Gen-B
Crustoderma_marianum	Polyporales	1	1	2	0.5	B	Gen	Gen	Gen-B	Gen-B
Crustoderma_corneum	Polyporales	1	4	5	0.8	B	Gen	Gen	Gen-B	Gen-B
Crustoderma_dryinum	Polyporales	5	14	19	0.74	B	Gen	Gen	Gen-B	Gen-B
Crustoderma_flavescens	Polyporales	2	0	2	0	B	A	A	A-B	A-B
Crustoderma_resinosum	Polyporales	0	3	3	1	B	G	G	G-B	G-B
Pycnoporellus_alboluteus	Polyporales	3	32	35	0.91	B	G	Gen	G-B	Gen-B
Pycnoporellus_fulgens	Polyporales	11	40	51	0.78	B	Gen	Gen	Gen-B	Gen-B
Crustoderma_opuntiae	Polyporales	1	0	1	0	B	A	A	A-B	A-B
Wolfiporia_cocos	Polyporales	27	19	46	0.41	B	Gen	Gen	Gen-B	Gen-B
Phaeolus_schweinitzii	Polyporales	21	119	140	0.85	B	Gen	Gen	Gen-B	Gen-B
Laetiporus_persicinus	Polyporales	2	0	2	0	B	A	A	A-B	A-B
Laetiporus_versisporus	Polyporales	144	64	208	0.31	B	Gen	Gen	Gen-B	Gen-B
Laetiporus_sulphureus	Polyporales	144	64	208	0.31	B	Gen	Gen	Gen-B	Gen-B
Wolfiporia_dilatohypha	Polyporales	6	0	6	0	B	A	A	A-B	A-B
Auriporia_aurea	Polyporales	3	5	8	0.63	B	Gen	Gen	Gen-B	Gen-B
Parmastomyces_transmutans	Polyporales	7	16	23	0.7	B	Gen	Gen	Gen-B	Gen-B
Dacryobolus_sudans	Polyporales	14	24	38	0.63	B	Gen	Gen	Gen-B	Gen-B
Dacryobolus_karstenii	Polyporales	4	38	42	0.9	B	G	Gen	G-B	Gen-B
Diplomitoporus_overholtsii	Polyporales	12	1	13	0.08	W	A	Gen	A-W	Gen-W
Ceriporiopsis_subvermispora	Polyporales	5	8	13	0.62	W	Gen	Gen	Gen-W	Gen-W
Diplomitoporus_lindbladii	Polyporales	19	45	64	0.7	W	Gen	Gen	Gen-W	Gen-W
Ceriporiopsis_rivulosa	Polyporales	4	16	20	0.8	W	Gen	Gen	Gen-W	Gen-W
Pachykytospora_tuberculosa	Polyporales	15	0	15	0	W	A	A	A-W	A-W
Epithele_typhae	Russulales	4	0	4	0	W	A	A	A-W	A-W
Grammothele_fuligo	Polyporales	12	0	12	0	W	A	A	A-W	A-W
Porogramme_albocincta	Polyporales	1	0	1	0	W	A	A	A-W	A-W
Tinctoporellus_epimiltinus	Polyporales	40	2	42	0.05	W	A	Gen	A-W	Gen-W
Grammothele_lineata	Polyporales	2	0	2	0	W	A	A	A-W	A-W
Truncospora_ohiensis	Polyporales	1	0	1	0	W	A	A	A-W	A-W
Perenniporia_piceicola	Polyporales	0	1	1	1	W	G	G	G-W	G-W
Dichomitus_squalens	Polyporales	2	46	48	0.96	W	G	Gen	G-W	Gen-W
Perenniporia_tenuis	Polyporales	52	7	59	0.12	W	Gen	Gen	Gen-W	Gen-W
Perenniporia_tephropora	Polyporales	22	1	23	0.04	W	A	Gen	A-W	Gen-W
Perenniporia_subacida	Polyporales	51	63	114	0.55	W	Gen	Gen	Gen-W	Gen-W
Perenniporia_ellipsospora	Polyporales	3	1	4	0.25	W	Gen	Gen	Gen-W	Gen-W
Cryptoporus_volvatus	Polyporales	1	55	56	0.98	W	G	Gen	G-W	Gen-W
Abundisporus_quercicola	Polyporales	1	0	1	0	W	A	A	A-W	A-W
Coriolopsis_byrsina	Polyporales	2	0	2	0	W	A	A	A-W	A-W
Truncospora_ochroleuca	Polyporales	2	0	2	0	W	A	A	A-W	A-W
Perenniporia_ochroleuca	Polyporales	14	1	15	0.07	W	A	Gen	A-W	Gen-W
Ganoderma_microsporum	Polyporales	1	0	1	0	W	A	A	A-W	A-W
Ganoderma_boninense	Polyporales	5	0	5	0	W	A	A	A-W	A-W
Ganoderma_zonatum	Polyporales	34	1	35	0.03	W	A	Gen	A-W	Gen-W
Ganoderma_lucidum	Polyporales	248	30	278	0.11	W	Gen	Gen	Gen-W	Gen-W
Ganoderma_oregonense	Polyporales	2	19	21	0.9	W	G	Gen	G-W	Gen-W
Ganoderma_tsugae	Polyporales	3	23	26	0.88	W	Gen	Gen	Gen-W	Gen-W
Ganoderma_adspersum	Polyporales	3	0	3	0	W	A	A	A-W	A-W
Ganoderma_australe	Polyporales	73	8	81	0.1	W	A	Gen	A-W	Gen-W
Ganoderma_tornatum	Polyporales	13	1	14	0.07	W	A	Gen	A-W	Gen-W
Ganoderma_fulvellum	Polyporales	2	0	2	0	W	A	A	A-W	A-W
Ganoderma_annulare	Polyporales	4	0	4	0	W	A	A	A-W	A-W
Ganoderma_pfeifferi	Polyporales	2	0	2	0	W	A	A	A-W	A-W
Ganoderma_applanatum	Polyporales	394	60	454	0.13	W	Gen	Gen	Gen-W	Gen-W
Ganoderma_curtisii	Polyporales	37	0	37	0	W	A	A	A-W	A-W
Tomophagus_colossus	Polyporales	20	1	21	0.05	W	A	Gen	A-W	Gen-W
Ganoderma_mastoporum	Polyporales	18	8	26	0.31	W	Gen	Gen	Gen-W	Gen-W
Ganoderma_orbiforme	Polyporales	5	0	5	0	W	A	A	A-W	A-W
Ganoderma_chalceum	Polyporales	2	0	2	0	W	A	A	A-W	A-W
Ganoderma_tropicum	Polyporales	6	0	6	0	W	A	A	A-W	A-W
Ganoderma_parvulum	Polyporales	1	0	1	0	W	A	A	A-W	A-W
Ganoderma_multiplicatum	Polyporales	1	0	1	0	W	A	A	A-W	A-W
Ganoderma_weberianum	Polyporales	1	0	1	0	W	A	A	A-W	A-W
Ganoderma_resinaceum	Polyporales	24	1	25	0.04	W	A	Gen	A-W	Gen-W
Ganoderma_neojaponicum	Polyporales	0	5	5	1	W	G	G	G-W	G-W
Ganoderma_valesiacum	Polyporales	0	12	12	1	W	G	G	G-W	G-W
Ganoderma_sessile	Polyporales	32	0	32	0	W	A	A	A-W	A-W
Amauroderma_rugosum	Polyporales	5	0	5	0	W	A	A	A-W	A-W
Perenniporia_japonica	Polyporales	4	0	4	0	W	A	A	A-W	A-W
Ganoderma_tsunodae	Polyporales	2	0	2	0	W	A	A	A-W	A-W
Pyrofomes_demidoffii	Polyporales	0	14	14	1	W	G	G	G-W	G-W
Donkioporia_expansa	Polyporales	4	0	4	0	W	A	A	A-W	A-W
Hexagonia_nitida	Polyporales	6	0	6	0	W	A	A	A-W	A-W
Hexagonia_tenuis	Polyporales	15	0	15	0	W	A	A	A-W	A-W
Fomes_fasciatus	Polyporales	58	0	58	0	W	A	A	A-W	A-W
Polyporus_radicatus	Polyporales	14	1	15	0.07	W	A	Gen	A-W	Gen-W
Polyporus_grammocephalus	Polyporales	13	0	13	0	W	A	A	A-W	A-W
Polyporus_tenuiculus	Polyporales	8	0	8	0	W	A	A	A-W	A-W
Favolus_brasiliensis	Polyporales	8	0	8	0	W	A	A	A-W	A-W
Ganoderma_fornicatum	Polyporales	3	0	3	0	W	A	A	A-W	A-W
Polyporus_virgatus	Polyporales	4	0	4	0	W	A	A	A-W	A-W
Polyporus_pseudobetulinus	Polyporales	1	0	1	0	W	A	A	A-W	A-W
Coriolopsis_strumosa	Polyporales	0	1	1	1	W	G	G	G-W	G-W
Earliella_scabrosa	Polyporales	74	1	75	0.01	W	A	Gen	A-W	Gen-W
Coriolopsis_trogii	Polyporales	4	0	4	0	W	A	A	A-W	A-W
Coriolopsis_gallica	Polyporales	76	4	80	0.05	W	A	Gen	A-W	Gen-W
Fomitella_supina	Polyporales	29	1	30	0.03	W	A	Gen	A-W	Gen-W
Coriolopsis_rigida	Polyporales	1	0	1	0	W	A	A	A-W	A-W
Microporus_affinis	Polyporales	4	0	4	0	W	A	A	A-W	A-W
Microporus_flabelliformis	Polyporales	11	0	11	0	W	A	A	A-W	A-W
Microporus_xanthopus	Polyporales	6	1	7	0.14	W	Gen	Gen	Gen-W	Gen-W
Microporus_vernicipes	Polyporales	11	1	12	0.08	W	A	Gen	A-W	Gen-W
Hexagonia_hydnoides	Polyporales	55	0	55	0	W	A	A	A-W	A-W
Daedaleopsis_tricolor	Polyporales	17	0	17	0	W	A	A	A-W	A-W
Polyporus_ciliatus	Polyporales	24	1	25	0.04	W	A	Gen	A-W	Gen-W
Lentinus_polychrous	Polyporales	2	0	2	0	W	A	A	A-W	A-W
Lentinus_squarrosulus	Polyporales	5	0	5	0	W	A	A	A-W	A-W
Lentinus_sajor-caju	Polyporales	7	1	8	0.13	W	Gen	Gen	Gen-W	Gen-W
Lentinus_bertieri	Polyporales	3	0	3	0	W	A	A	A-W	A-W
Lentinus_crinitus	Polyporales	12	0	12	0	W	A	A	A-W	A-W
Polyporus_brumalis	Polyporales	77	7	84	0.08	W	A	Gen	A-W	Gen-W
Polyporus_arcularius	Polyporales	88	10	98	0.1	W	Gen	Gen	Gen-W	Gen-W
Lentinus_tigrinus	Polyporales	25	0	25	0	W	A	A	A-W	A-W
Polyporus_tricholoma	Polyporales	2	0	2	0	W	A	A	A-W	A-W
Dichomitus_kirkii	Polyporales	1	0	1	0	W	A	A	A-W	A-W
Hexagonia_apiaria	Polyporales	1	0	1	0	W	A	A	A-W	A-W
Hexagonia_hirta	Polyporales	1	0	1	0	W	A	A	A-W	A-W
Hexagonia_pobeguinii	Polyporales	2	0	2	0	W	A	A	A-W	A-W
Coriolopsis_aspera	Polyporales	1	0	1	0	W	A	A	A-W	A-W
Fomes_fomentarius	Polyporales	145	9	154	0.06	W	A	Gen	A-W	Gen-W
Lentinus_suavissimus	Polyporales	1	0	1	0	W	A	A	A-W	A-W
Polyporus_dictyopus	Polyporales	3	0	3	0	W	A	A	A-W	A-W
Polyporus_admirabilis	Polyporales	15	0	15	0	W	A	A	A-W	A-W
Polyporus_fraxineus	Polyporales	2	0	2	0	W	A	A	A-W	A-W
Polyporus_melanopus	Polyporales	22	7	29	0.24	W	Gen	Gen	Gen-W	Gen-W
Polyporus_leptocephalus	Polyporales	32	2	34	0.06	W	A	Gen	A-W	Gen-W
Royoporus_badius	Polyporales	3	0	3	0	W	A	A	A-W	A-W
Polyporus_umbellatus	Polyporales	13	1	14	0.07	W	A	Gen	A-W	Gen-W
Dichomitus_campestris	Polyporales	14	0	14	0	W	A	A	A-W	A-W
Polyporus_tuberaster	Polyporales	5	0	5	0	W	A	A	A-W	A-W
Datronia_scutellata	Polyporales	7	0	7	0	W	A	A	A-W	A-W
Favolus_squamosus	Polyporales	12	0	12	0	W	A	A	A-W	A-W
Polyporus_squamosus	Polyporales	76	5	81	0.06	W	A	Gen	A-W	Gen-W
Datronia_stereoides	Polyporales	11	2	13	0.15	W	Gen	Gen	Gen-W	Gen-W
Datronia_mollis	Polyporales	50	5	55	0.09	W	A	Gen	A-W	Gen-W
Polyporus_varius	Polyporales	72	18	90	0.2	W	Gen	Gen	Gen-W	Gen-W
Dichomitus_eucalypti	Polyporales	1	0	1	0	W	A	A	A-W	A-W
Trametes_hirsuta	Polyporales	319	38	357	0.11	W	Gen	Gen	Gen-W	Gen-W
Trametes_villosa	Polyporales	29	14	43	0.33	W	Gen	Gen	Gen-W	Gen-W
Trametes_suaveolens	Polyporales	48	0	48	0	W	A	A	A-W	A-W
Trametes_thujae	Polyporales	0	1	1	1	W	G	G	G-W	G-W
Trametes_conchifer	Polyporales	19	0	19	0	W	A	A	A-W	A-W
Trametes_velutina	Polyporales	7	1	8	0.13	W	Gen	Gen	Gen-W	Gen-W
Trametes_pubescens	Polyporales	86	11	97	0.11	W	Gen	Gen	Gen-W	Gen-W
Trametes_purpurea	Polyporales	3	1	4	0.25	W	Gen	Gen	Gen-W	Gen-W
Trametes_obstinata	Polyporales	43	2	45	0.04	W	A	Gen	A-W	Gen-W
Trametes_versicolor	Polyporales	376	78	454	0.17	W	Gen	Gen	Gen-W	Gen-W
Trametes_ectypa	Polyporales	11	1	12	0.08	W	A	Gen	A-W	Gen-W
Trametes_ochracea	Polyporales	6	0	6	0	W	A	A	A-W	A-W
Trametes_drummondii	Polyporales	5	3	8	0.38	W	Gen	Gen	Gen-W	Gen-W
Trametes_membranacea	Polyporales	10	5	15	0.33	W	Gen	Gen	Gen-W	Gen-W
Lenzites_gibbosa	Polyporales	5	0	5	0	W	A	A	A-W	A-W
Trametes_gibbosa	Polyporales	38	0	38	0	W	A	A	A-W	A-W
Trametes_pocas	Polyporales	2	0	2	0	W	A	A	A-W	A-W
Lenzites_vespacea	Polyporales	3	1	4	0.25	W	Gen	Gen	Gen-W	Gen-W
Trametes_pavonia	Polyporales	11	0	11	0	W	A	A	A-W	A-W
Trametes_menziesii	Polyporales	2	0	2	0	W	A	A	A-W	A-W
Perenniporia_formosana	Polyporales	1	0	1	0	W	A	A	A-W	A-W
Trametes_cubensis	Polyporales	9	0	9	0	W	A	A	A-W	A-W
Trametes_orientalis	Polyporales	6	2	8	0.25	W	Gen	Gen	Gen-W	Gen-W
Trametes_cinnabarina	Polyporales	140	31	171	0.18	W	Gen	Gen	Gen-W	Gen-W
Pycnoporus_coccineus	Polyporales	67	15	82	0.18	W	Gen	Gen	Gen-W	Gen-W
Trametes_cingulata	Polyporales	10	0	10	0	W	A	A	A-W	A-W
Trametes_marianna	Polyporales	2	0	2	0	W	A	A	A-W	A-W
Trametes_elegans	Polyporales	56	0	56	0	W	A	A	A-W	A-W
Trametes_meyenii	Polyporales	43	2	45	0.04	W	A	Gen	A-W	Gen-W
Trametes_maxima	Polyporales	20	0	20	0	W	A	A	A-W	A-W
Daedaleopsis_confragosa	Polyporales	142	6	148	0.04	W	A	Gen	A-W	Gen-W
Daedaleopsis_septentrionalis	Polyporales	2	0	2	0	W	A	A	A-W	A-W
Lopharia_cinerascens	Russulales	34	2	36	0.06	W	A	Gen	A-W	Gen-W
Dentocorticium_sulphurellum	Corticiales	8	0	8	0	W	A	A	A-W	A-W
Wrightoporia_lenta	Russulales	2	6	8	0.75	W	Gen	Gen	Gen-W	Gen-W
Wrightoporia_avellanea	Russulales	3	4	7	0.57	W	Gen	Gen	Gen-W	Gen-W
Amylosporus_campbellii	Russulales	3	0	3	0	W	A	A	A-W	A-W
Aleurodiscus_scutellatus	Russulales	0	1	1	1	W	G	G	G-W	G-W
Aleurodiscus_disciformis	Russulales	11	2	13	0.15	W	Gen	Gen	Gen-W	Gen-W
Creolophus_cirrhatus	Russulales	1	0	1	0	W	A	A	A-W	A-W
Hericium_erinaceus	Russulales	68	2	70	0.03	W	A	Gen	A-W	Gen-W
Hericium_coralloides	Russulales	40	18	58	0.31	W	Gen	Gen	Gen-W	Gen-W
Hericium_abietis	Russulales	0	12	12	1	W	G	G	G-W	G-W
Hericium_americanum	Russulales	19	7	26	0.27	W	Gen	Gen	Gen-W	Gen-W
Hericium_alpestre	Russulales	0	1	1	1	W	G	G	G-W	G-W
Dentipellis_fragilis	Russulales	4	0	4	0	W	A	A	A-W	A-W
Dentipellis_separans	Russulales	5	0	5	0	W	A	A	A-W	A-W
Laxitextum_bicolor	Russulales	63	7	70	0.1	W	A	Gen	A-W	Gen-W
Wrightoporia_cylindrospora	Russulales	1	0	1	0	W	A	A	A-W	A-W
Entomocorticium_dendroctoni	Corticiales	0	1	1	1	W	G	G	G-W	G-W
Gloeocystidiellum_porosum	Russulales	37	7	44	0.16	W	Gen	Gen	Gen-W	Gen-W
Boidinia_furfuracea	Corticiales	0	11	11	1	W	G	G	G-W	G-W
Pseudoxenasma_verrucisporum	Corticiales	0	1	1	1	W	G	G	G-W	G-W
Auriscalpium_vulgare	Russulales	0	15	15	1	W	G	G	G-W	G-W
Gloiodon_strigosus	Russulales	4	1	5	0.2	W	Gen	Gen	Gen-W	Gen-W
Lentinellus_vulpinus	Russulales	11	0	11	0	W	A	A	A-W	A-W
Lentinellus_cochleatus	Russulales	12	4	16	0.25	W	Gen	Gen	Gen-W	Gen-W
Lentinellus_ursinus	Russulales	17	10	27	0.37	W	Gen	Gen	Gen-W	Gen-W
Lentinellus_castoreus	Russulales	0	1	1	1	W	G	G	G-W	G-W
Lentinellus_montanus	Russulales	0	7	7	1	W	G	G	G-W	G-W
Lentinellus_flabelliformis	Russulales	5	0	5	0	W	A	A	A-W	A-W
Lentinellus_omphalodes	Russulales	11	2	13	0.15	W	Gen	Gen	Gen-W	Gen-W
Lentinellus_micheneri	Russulales	11	2	13	0.15	W	Gen	Gen	Gen-W	Gen-W
Echinodontium_tinctorium	Russulales	0	22	22	1	W	G	G	G-W	G-W
Laurilia_sulcata	Russulales	1	33	34	0.97	W	G	Gen	G-W	Gen-W
Amylostereum_chailletii	Russulales	3	57	60	0.95	W	G	Gen	G-W	Gen-W
Amylostereum_areolatum	Russulales	1	30	31	0.97	W	G	Gen	G-W	Gen-W
Amylostereum_laevigatum	Russulales	0	12	12	1	W	G	G	G-W	G-W
Amylostereum_ferreum	Russulales	0	2	2	1	W	G	G	G-W	G-W
Scytinostroma_odoratum	Russulales	3	9	12	0.75	W	Gen	Gen	Gen-W	Gen-W
Scytinostroma_ochroleucum	Russulales	7	16	23	0.7	W	Gen	Gen	Gen-W	Gen-W
Asterostroma_medium	Russulales	2	7	9	0.78	W	Gen	Gen	Gen-W	Gen-W
Asterostroma_laxum	Russulales	3	2	5	0.4	W	Gen	Gen	Gen-W	Gen-W
Lopharia_mirabilis	Russulales	5	0	5	0	W	A	A	A-W	A-W
Asterostroma_andinum	Russulales	3	5	8	0.63	W	Gen	Gen	Gen-W	Gen-W
Scytinostroma_portentosum	Russulales	47	4	51	0.08	W	A	Gen	A-W	Gen-W
Gloiothele_lactescens	Russulales	4	1	5	0.2	W	Gen	Gen	Gen-W	Gen-W
Vararia_gallica	Russulales	2	0	2	0	W	A	A	A-W	A-W
Vararia_ochroleuca	Russulales	4	4	8	0.5	W	Gen	Gen	Gen-W	Gen-W
Peniophora_pini	Russulales	0	7	7	1	W	G	G	G-W	G-W
Peniophora_piceae	Russulales	0	10	10	1	W	G	G	G-W	G-W
Peniophora_incarnata	Russulales	135	8	143	0.06	W	A	Gen	A-W	Gen-W
Peniophora_pithya	Russulales	2	12	14	0.86	W	Gen	Gen	Gen-W	Gen-W
Peniophora_aurantiaca	Russulales	25	1	26	0.04	W	A	Gen	A-W	Gen-W
Peniophora_cinerea	Russulales	211	19	230	0.08	W	A	Gen	A-W	Gen-W
Peniophora_nuda	Russulales	38	5	43	0.12	W	Gen	Gen	Gen-W	Gen-W
Peniophora_limitata	Russulales	3	0	3	0	W	A	A	A-W	A-W
Peniophora_lycii	Russulales	34	3	37	0.08	W	A	Gen	A-W	Gen-W
Vararia_sphaericospora	Russulales	0	2	2	1	W	G	G	G-W	G-W
Dichostereum_granulosum	Russulales	0	2	2	1	W	G	G	G-W	G-W
Dichostereum_effuscatum	Russulales	20	2	22	0.09	W	A	Gen	A-W	Gen-W
Dichostereum_pallescens	Russulales	17	8	25	0.32	W	Gen	Gen	Gen-W	Gen-W
Scytinostroma_eurasiaticogalactinum	Russulales	3	3	6	0.5	W	Gen	Gen	Gen-W	Gen-W
Vararia_investiens	Russulales	32	23	55	0.42	W	Gen	Gen	Gen-W	Gen-W
Scytinostroma_jacksonii	Russulales	0	2	2	1	W	G	G	G-W	G-W
Scytinostroma_galactinum	Russulales	63	42	105	0.4	W	Gen	Gen	Gen-W	Gen-W
Gloeocystidiellum_clavuligerum	Russulales	12	0	12	0	W	A	A	A-W	A-W
Gloeocystidiellum_porosellum	Russulales	1	0	1	0	W	A	A	A-W	A-W
Gloeocystidiellum_bisporum	Russulales	1	0	1	0	W	A	A	A-W	A-W
Artomyces_pyxidatus	Russulales	0	1	1	1	W	G	G	G-W	G-W
Gloeodontia_columbiensis	Russulales	5	0	5	0	W	A	A	A-W	A-W
Gloeocystidiellum_subasperisporum	Russulales	0	1	1	1	W	G	G	G-W	G-W
Gloeodontia_discolor	Russulales	8	1	9	0.11	W	Gen	Gen	Gen-W	Gen-W
Aleurodiscus_aurantius	Russulales	11	2	13	0.15	W	Gen	Gen	Gen-W	Gen-W
Aleurodiscus_penicillatus	Russulales	1	23	24	0.96	W	G	Gen	G-W	Gen-W
Acanthophysium_weirii	Russulales	0	17	17	1	W	G	G	G-W	G-W
Acanthobasidium_norvegicum	Russulales	1	0	1	0	W	A	A	A-W	A-W
Acanthobasidium_phragmitis	Russulales	2	0	2	0	W	A	A	A-W	A-W
Aleurodiscus_amorphus	Russulales	0	45	45	1	W	G	G	G-W	G-W
Aleurodiscus_grantii	Russulales	0	13	13	1	W	G	G	G-W	G-W
Aleurodiscus_abietis	Russulales	0	4	4	1	W	G	G	G-W	G-W
Aleurobotrys_botryosus	Russulales	15	2	17	0.12	W	Gen	Gen	Gen-W	Gen-W
Stereum_peculiare	Russulales	3	0	3	0	W	A	A	A-W	A-W
Gloeocystidiellum_wakullum	Russulales	0	1	1	1	W	G	G	G-W	G-W
Megalocystidium_leucoxanthum	Russulales	14	1	15	0.07	W	A	Gen	A-W	Gen-W
Megalocystidium_luridum	Russulales	10	6	16	0.38	W	Gen	Gen	Gen-W	Gen-W
Aleurodiscus_cerussatus	Russulales	22	9	31	0.29	W	Gen	Gen	Gen-W	Gen-W
Stereum_ostrea	Russulales	137	18	155	0.12	W	Gen	Gen	Gen-W	Gen-W
Aleurodiscus_lapponicus	Russulales	2	0	2	0	W	A	A	A-W	A-W
Acanthophysium_cerussatum	Russulales	22	9	31	0.29	W	Gen	Gen	Gen-W	Gen-W
Aleurodiscus_laurentianus	Russulales	0	2	2	1	W	G	G	G-W	G-W
Stereum_rugosum	Russulales	54	8	62	0.13	W	Gen	Gen	Gen-W	Gen-W
Stereum_sanguinolentum	Russulales	18	103	121	0.85	W	Gen	Gen	Gen-W	Gen-W
Stereum_reflexulum	Russulales	6	0	6	0	W	A	A	A-W	A-W
Stereum_gausapatum	Russulales	75	1	76	0.01	W	A	Gen	A-W	Gen-W
Stereum_hirsutum	Russulales	269	27	296	0.09	W	A	Gen	A-W	Gen-W
Stereum_subtomentosum	Russulales	8	0	8	0	W	A	A	A-W	A-W
Stereum_complicatum	Russulales	269	27	296	0.09	W	A	Gen	A-W	Gen-W
Xylobolus_annosus	Russulales	4	0	4	0	W	A	A	A-W	A-W
Conferticium_ochraceum	Russulales	0	1	1	1	W	G	G	G-W	G-W
Gloeocystidiellum_triste	Russulales	1	0	1	0	W	A	A	A-W	A-W
Gloeocystidiellum_heimii	Russulales	1	0	1	0	W	A	A	A-W	A-W
Acanthophysium_lividocaeruleum	Russulales	2	22	24	0.92	W	G	Gen	G-W	Gen-W
Xylobolus_subpileatus	Russulales	20	1	21	0.05	W	A	Gen	A-W	Gen-W
Xylobolus_frustulatus	Russulales	28	3	31	0.1	W	A	Gen	A-W	Gen-W
Aleurodiscus_oakesii	Russulales	27	0	27	0	W	A	A	A-W	A-W
Aleurodiscus_mirabilis	Russulales	10	2	12	0.17	W	Gen	Gen	Gen-W	Gen-W
Heterobasidion_occidentale	Russulales	0	11	11	1	W	G	G	G-W	G-W
Heterobasidion_parviporum	Russulales	1	10	11	0.91	W	G	Gen	G-W	Gen-W
Heterobasidion_irregulare	Russulales	0	6	6	1	W	G	G	G-W	G-W
Heterobasidion_australe	Russulales	0	1	1	1	W	G	G	G-W	G-W
Heterobasidion_araucariae	Russulales	0	2	2	1	W	G	G	G-W	G-W
Heterobasidion_ecrustosum	Russulales	0	1	1	1	W	G	G	G-W	G-W
Heterobasidion_insulare	Russulales	0	13	13	1	W	G	G	G-W	G-W
Heterobasidion_annosum	Russulales	84	144	228	0.63	W	Gen	Gen	Gen-W	Gen-W
Bondarzewia_berkeleyi	Russulales	23	17	40	0.43	W	Gen	Gen	Gen-W	Gen-W
Bondarzewia_mesenterica	Russulales	0	11	11	1	W	G	G	G-W	G-W
Bondarzewia_montana	Russulales	1	6	7	0.86	W	Gen	Gen	Gen-W	Gen-W
Galzinia_incrustans	Russulales	4	0	4	0	W	A	A	A-W	A-W
Asterostroma_cervicolor	Russulales	11	13	24	0.54	W	Gen	Gen	Gen-W	Gen-W
Asterostroma_muscicola	Russulales	6	6	12	0.5	W	Gen	Gen	Gen-W	Gen-W
Gloeophyllum_mexicanum	Gloeophyllales	2	5	7	0.71	B	Gen	Gen	Gen-B	Gen-B
Osmoporus_odoratus	Gloeophyllales	3	53	56	0.95	B	G	Gen	G-B	Gen-B
Gloeophyllum_odoratum	Gloeophyllales	3	53	56	0.95	B	G	Gen	G-B	Gen-B
Veluticeps_berkeleyi	Gloeophyllales	1	8	9	0.89	B	Gen	Gen	Gen-B	Gen-B
Veluticeps_abietina	Gloeophyllales	1	19	20	0.95	B	G	Gen	G-B	Gen-B
Griseoporia_carbonaria	Gloeophyllales	0	3	3	1	B	G	G	G-B	G-B
Gloeophyllum_abietinum	Gloeophyllales	0	20	20	1	B	G	G	G-B	G-B
Gloeophyllum_striatum	Gloeophyllales	25	13	38	0.34	B	Gen	Gen	Gen-B	Gen-B
Gloeophyllum_trabeum	Gloeophyllales	67	41	108	0.38	B	Gen	Gen	Gen-B	Gen-B
Gloeophyllum_sepiarium	Gloeophyllales	41	113	154	0.73	B	Gen	Gen	Gen-B	Gen-B
Gloeophyllum_subferrugineum	Gloeophyllales	1	16	17	0.94	B	G	Gen	G-B	Gen-B
Heliocybe_sulcata	Gloeophyllales	11	2	13	0.15	B	Gen	Gen	Gen-B	Gen-B
Neolentinus_ponderosus	Gloeophyllales	0	4	4	1	B	G	G	G-B	G-B
Neolentinus_lepideus	Gloeophyllales	6	45	51	0.88	B	Gen	Gen	Gen-B	Gen-B
Neolentinus_kauffmanii	Gloeophyllales	0	4	4	1	B	G	G	G-B	G-B
Neolentinus_adhaerens	Gloeophyllales	0	3	3	1	B	G	G	G-B	G-B
Cytidia_salicina	Corticiales	32	0	32	0	W	A	A	A-W	A-W
Vuilleminia_megalospora	Corticiales	2	0	2	0	W	A	A	A-W	A-W
Vuilleminia_comedens	Corticiales	21	0	21	0	W	A	A	A-W	A-W
Vuilleminia_coryli	Corticiales	2	0	2	0	W	A	A	A-W	A-W
Vuilleminia_cystidiata	Corticiales	5	0	5	0	W	A	A	A-W	A-W
Dendrocorticium_polygonioides	Polyporales	4	1	5	0.2	W	Gen	Gen	Gen-W	Gen-W
Dendrocorticium_roseocarneum	Polyporales	25	0	25	0	W	A	A	A-W	A-W
Punctularia_strigosozonata	Corticiales	35	3	38	0.08	W	A	Gen	A-W	Gen-W
Corticium_roseum	Corticiales	60	4	64	0.06	W	A	Gen	A-W	Gen-W
Corticium_salmonicolor	Corticiales	195	7	202	0.03	W	A	Gen	A-W	Gen-W
Erythricium_laetum	Corticiales	5	0	5	0	W	A	A	A-W	A-W
Amphinema_diadema	Atheliales	0	1	1	1	W	G	G	G-W	G-W
Amphinema_byssoides	Atheliales	26	54	80	0.68	W	Gen	Gen	Gen-W	Gen-W
Piloderma_lanatum	Atheliales	1	0	1	0	W	A	A	A-W	A-W
Piloderma_olivaceum	Atheliales	0	1	1	1	W	G	G	G-W	G-W
Piloderma_croceum	Atheliales	1	1	2	0.5	W	Gen	Gen	Gen-W	Gen-W
Piloderma_byssinum	Atheliales	6	15	21	0.71	W	Gen	Gen	Gen-W	Gen-W
Fibulomyces_mutabilis	Atheliales	11	15	26	0.58	W	Gen	Gen	Gen-W	Gen-W
Athelia_decipiens	Atheliales	5	12	17	0.71	W	Gen	Gen	Gen-W	Gen-W
Athelia_arachnoidea	Atheliales	26	11	37	0.3	W	Gen	Gen	Gen-W	Gen-W
Athelia_neuhoffii	Atheliales	4	6	10	0.6	W	Gen	Gen	Gen-W	Gen-W
Athelopsis_glaucina	Atheliales	2	0	2	0	W	A	A	A-W	A-W
Athelia_fibulata	Atheliales	3	3	6	0.5	W	Gen	Gen	Gen-W	Gen-W
Athelia_epiphylla	Atheliales	18	10	28	0.36	W	Gen	Gen	Gen-W	Gen-W
Leptosporomyces_galzinii	Atheliales	4	20	24	0.83	W	Gen	Gen	Gen-W	Gen-W
Leptosporomyces_raunkiaeri	Atheliales	1	2	3	0.67	W	Gen	Gen	Gen-W	Gen-W
Hygrophoropsis_aurantiaca	Boletales	1	0	1	0	B	A	A	A-B	A-B
Chalciporus_piperatoides	Boletales	0	1	1	1	B	G	G	G-B	G-B
Paxillus_involutus	Boletales	5	2	7	0.29	B	Gen	Gen	Gen-B	Gen-B
Boletinellus_merulioides	Boletales	1	0	1	0	B	A	A	A-B	A-B
Phlebopus_marginatus	Boletales	1	0	1	0	B	A	A	A-B	A-B
Leucogyrophana_arizonica	Boletales	0	4	4	1	B	G	G	G-B	G-B
Pseudomerulius_curtisii	Boletales	5	5	10	0.5	B	Gen	Gen	Gen-B	Gen-B
Leucogyrophana_olivascens	Boletales	4	10	14	0.71	B	Gen	Gen	Gen-B	Gen-B
Leucogyrophana_romellii	Boletales	0	6	6	1	B	G	G	G-B	G-B
Leucogyrophana_mollusca	Boletales	11	31	42	0.74	B	Gen	Gen	Gen-B	Gen-B
Bondarcevomyces_taxi	Boletales	0	3	3	1	B	G	G	G-B	G-B
Pseudomerulius_aureus	Boletales	0	27	27	1	B	G	G	G-B	G-B
Leucogyrophana_montana	Boletales	0	3	3	1	B	G	G	G-B	G-B
Tapinella_atrotomentosa	Boletales	0	1	1	1	B	G	G	G-B	G-B
Tapinella_panuoides	Boletales	2	25	27	0.93	B	G	Gen	G-B	Gen-B
Leucogyrophana_sororia	Boletales	0	2	2	1	B	G	G	G-B	G-B
Serpula_lacrymans	Boletales	4	27	31	0.87	B	Gen	Gen	Gen-B	Gen-B
Serpula_himantioides	Boletales	5	26	31	0.84	B	Gen	Gen	Gen-B	Gen-B
Serpula_pulverulenta	Boletales	0	2	2	1	B	G	G	G-B	G-B
Meruliporia_incrassata	Boletales	6	13	19	0.68	B	Gen	Gen	Gen-B	Gen-B
Serpula_incrassata	Boletales	6	13	19	0.68	B	Gen	Gen	Gen-B	Gen-B
Coniophora_arida	Boletales	21	49	70	0.7	B	Gen	Gen	Gen-B	Gen-B
Coniophora_marmorata	Boletales	2	0	2	0	B	A	A	A-B	A-B
Resupinatus_trichotis	Agaricales	2	0	2	0	W	A	A	A-W	A-W
Resupinatus_applicatus	Agaricales	33	7	40	0.18	W	Gen	Gen	Gen-W	Gen-W
Volvariella_lepiotospora	Agaricales	1	0	1	0	W	A	A	A-W	A-W
Volvariella_caesiotincta	Agaricales	1	0	1	0	W	A	A	A-W	A-W
Volvariella_volvacea	Agaricales	2	1	3	0.33	W	Gen	Gen	Gen-W	Gen-W
Volvariella_bombycina	Agaricales	26	2	28	0.07	W	A	Gen	A-W	Gen-W
Macrocystidia_cucumis	Agaricales	0	1	1	1	W	G	G	G-W	G-W
Limacella_glioderma	Agaricales	1	3	4	0.75	W	Gen	Gen	Gen-W	Gen-W
Limacella_illinita	Agaricales	0	1	1	1	W	G	G	G-W	G-W
Callistosporium_graminicolor	Agaricales	3	1	4	0.25	W	Gen	Gen	Gen-W	Gen-W
Pluteus_salicinus	Agaricales	4	0	4	0	W	A	A	A-W	A-W
Pluteus_petasatus	Agaricales	2	0	2	0	W	A	A	A-W	A-W
Pluteus_curtisii	Agaricales	2	0	2	0	W	A	A	A-W	A-W
Pluteus_pellitus	Agaricales	2	0	2	0	W	A	A	A-W	A-W
Pluteus_spegazzinianus	Agaricales	1	0	1	0	W	A	A	A-W	A-W
Pluteus_cervinus	Agaricales	21	9	30	0.3	W	Gen	Gen	Gen-W	Gen-W
Pluteus_atromarginatus	Agaricales	0	3	3	1	W	G	G	G-W	G-W
Pluteus_tricuspidatus	Agaricales	0	2	2	1	W	G	G	G-W	G-W
Pluteus_plautus	Agaricales	0	1	1	1	W	G	G	G-W	G-W
Pluteus_longistriatus	Agaricales	1	0	1	0	W	A	A	A-W	A-W
Pluteus_semibulbosus	Agaricales	2	0	2	0	W	A	A	A-W	A-W
Pluteus_granulatus	Agaricales	1	1	2	0.5	W	Gen	Gen	Gen-W	Gen-W
Pluteus_leoninus	Agaricales	4	1	5	0.2	W	Gen	Gen	Gen-W	Gen-W
Pluteus_umbrosus	Agaricales	3	0	3	0	W	A	A	A-W	A-W
Pluteus_nanus	Agaricales	4	0	4	0	W	A	A	A-W	A-W
Pluteus_cinereofuscus	Agaricales	1	0	1	0	W	A	A	A-W	A-W
Pluteus_podospileus	Agaricales	3	0	3	0	W	A	A	A-W	A-W
Pluteus_ephebeus	Agaricales	1	1	2	0.5	W	Gen	Gen	Gen-W	Gen-W
Pluteus_aurantiorugosus	Agaricales	4	0	4	0	W	A	A	A-W	A-W
Pluteus_lutescens	Agaricales	1	0	1	0	W	A	A	A-W	A-W
Pluteus_romellii	Agaricales	4	0	4	0	W	A	A	A-W	A-W
Pluteus_chrysophlebius	Agaricales	3	0	3	0	W	A	A	A-W	A-W
Pluteus_admirabilis	Agaricales	3	0	3	0	W	A	A	A-W	A-W
Pluteus_phlebophorus	Agaricales	3	0	3	0	W	A	A	A-W	A-W
Pluteus_thomsonii	Agaricales	1	0	1	0	W	A	A	A-W	A-W
Entoloma_conferendum	Agaricales	1	0	1	0	W	A	A	A-W	A-W
Entoloma_mougeotii	Agaricales	1	0	1	0	W	A	A	A-W	A-W
Entoloma_nidorosum	Agaricales	1	0	1	0	W	A	A	A-W	A-W
Entoloma_rhodopolium	Agaricales	1	0	1	0	W	A	A	A-W	A-W
Hypsizygus_tessulatus	Agaricales	16	1	17	0.06	W	A	Gen	A-W	Gen-W
Hypsizygus_marmoreus	Agaricales	16	1	17	0.06	W	A	Gen	A-W	Gen-W
Hypsizygus_ulmarius	Agaricales	29	0	29	0	W	A	A	A-W	A-W
Lepista_nuda	Agaricales	2	0	2	0	W	A	A	A-W	A-W
Psathyrella_incerta	Agaricales	7	0	7	0	W	A	A	A-W	A-W
Psathyrella_candolleana	Agaricales	2	0	2	0	W	A	A	A-W	A-W
Psathyrella_typhae	Agaricales	3	0	3	0	W	A	A	A-W	A-W
Psathyrella_maculata	Agaricales	2	0	2	0	W	A	A	A-W	A-W
Psathyrella_hydrophila	Agaricales	3	0	3	0	W	A	A	A-W	A-W
Psathyrella_piluliformis	Agaricales	3	0	3	0	W	A	A	A-W	A-W
Psathyrella_kitsiana	Agaricales	1	0	1	0	W	A	A	A-W	A-W
Psathyrella_dicrani	Agaricales	1	0	1	0	W	A	A	A-W	A-W
Psathyrella_pennata	Agaricales	1	0	1	0	W	A	A	A-W	A-W
Coprinus_cordisporus	Agaricales	1	0	1	0	W	A	A	A-W	A-W
Psathyrella_pygmaea	Agaricales	1	0	1	0	W	A	A	A-W	A-W
Psathyrella_subatrata	Agaricales	0	1	1	1	W	G	G	G-W	G-W
Coprinopsis_phlyctidospora	Agaricales	1	0	1	0	W	A	A	A-W	A-W
Coprinopsis_atramentaria	Agaricales	8	1	9	0.11	W	Gen	Gen	Gen-W	Gen-W
Psathyrella_conissans	Agaricales	1	0	1	0	W	A	A	A-W	A-W
Psathyrella_spadicea	Agaricales	3	0	3	0	W	A	A	A-W	A-W
Psathyrella_naucoria	Agaricales	1	0	1	0	W	A	A	A-W	A-W
Crucibulum_laeve	Agaricales	35	15	50	0.3	W	Gen	Gen	Gen-W	Gen-W
Cyathus_setosus	Agaricales	1	0	1	0	W	A	A	A-W	A-W
Cyathus_poeppigii	Agaricales	6	0	6	0	W	A	A	A-W	A-W
Cyathus_striatus	Agaricales	18	2	20	0.1	W	A	Gen	A-W	Gen-W
Cyathus_pallidus	Agaricales	3	0	3	0	W	A	A	A-W	A-W
Cyathus_olla	Agaricales	6	4	10	0.4	W	Gen	Gen	Gen-W	Gen-W
Cyathus_stercoreus	Agaricales	7	1	8	0.13	W	Gen	Gen	Gen-W	Gen-W
Agaricus_arvensis	Agaricales	3	1	4	0.25	W	Gen	Gen	Gen-W	Gen-W
Agaricus_augustus	Agaricales	0	2	2	1	W	G	G	G-W	G-W
Agaricus_campestris	Agaricales	5	0	5	0	W	A	A	A-W	A-W
Agaricus_xanthodermus	Agaricales	1	0	1	0	W	A	A	A-W	A-W
Lepiota_clypeolaria	Agaricales	1	2	3	0.67	W	Gen	Gen	Gen-W	Gen-W
Lepiota_acutesquamosa	Agaricales	1	2	3	0.67	W	Gen	Gen	Gen-W	Gen-W
Lycoperdon_echinatum	Agaricales	1	0	1	0	W	A	A	A-W	A-W
Lycoperdon_pyriforme	Agaricales	22	9	31	0.29	W	Gen	Gen	Gen-W	Gen-W
Lycoperdon_umbrinum	Agaricales	3	0	3	0	W	A	A	A-W	A-W
Lycoperdon_perlatum	Agaricales	3	4	7	0.57	W	Gen	Gen	Gen-W	Gen-W
Lycoperdon_marginatum	Agaricales	1	0	1	0	W	A	A	A-W	A-W
Calvatia_gigantea	Agaricales	3	0	3	0	W	A	A	A-W	A-W
Agrocybe_aegerita	Agaricales	8	3	11	0.27	W	Gen	Gen	Gen-W	Gen-W
Agrocybe_parasitica	Agaricales	27	0	27	0	W	A	A	A-W	A-W
Agrocybe_cylindracea	Agaricales	27	0	27	0	W	A	A	A-W	A-W
Agrocybe_erebia	Agaricales	1	0	1	0	W	A	A	A-W	A-W
Galerina_atkinsoniana	Agaricales	1	0	1	0	W	A	A	A-W	A-W
Hemipholiota_populnea	Agaricales	12	3	15	0.2	W	Gen	Gen	Gen-W	Gen-W
Galerina_pruinatipes	Agaricales	0	1	1	1	W	G	G	G-W	G-W
Galerina_triscopa	Agaricales	0	1	1	1	W	G	G	G-W	G-W
Galerina_nana	Agaricales	4	0	4	0	W	A	A	A-W	A-W
Galerina_badipes	Agaricales	0	3	3	1	W	G	G	G-W	G-W
Galerina_marginata	Agaricales	5	5	10	0.5	W	Gen	Gen	Gen-W	Gen-W
Galerina_autumnalis	Agaricales	1	2	3	0.67	W	Gen	Gen	Gen-W	Gen-W
Galerina_unicolor	Agaricales	0	2	2	1	W	G	G	G-W	G-W
Galerina_stylifera	Agaricales	1	1	2	0.5	W	Gen	Gen	Gen-W	Gen-W
Agrocybe_firma	Agaricales	1	0	1	0	W	A	A	A-W	A-W
Agrocybe_praecox	Agaricales	6	0	6	0	W	A	A	A-W	A-W
Agrocybe_tuberosa	Agaricales	0	1	1	1	W	G	G	G-W	G-W
Stropharia_squamosa	Agaricales	0	1	1	1	W	G	G	G-W	G-W
Hypholoma_radicosum	Agaricales	0	1	1	1	W	G	G	G-W	G-W
Hypholoma_marginatum	Agaricales	0	2	2	1	W	G	G	G-W	G-W
Hypholoma_dispersum	Agaricales	1	0	1	0	W	A	A	A-W	A-W
Hypholoma_sublateritium	Agaricales	20	4	24	0.17	W	Gen	Gen	Gen-W	Gen-W
Hypholoma_fasciculare	Agaricales	25	24	49	0.49	W	Gen	Gen	Gen-W	Gen-W
Hypholoma_capnoides	Agaricales	2	16	18	0.89	W	Gen	Gen	Gen-W	Gen-W
Stropharia_aeruginosa	Agaricales	1	2	3	0.67	W	Gen	Gen	Gen-W	Gen-W
Stropharia_ambigua	Agaricales	1	0	1	0	W	A	A	A-W	A-W
Stropharia_coronilla	Agaricales	0	1	1	1	W	G	G	G-W	G-W
Pholiota_carbonaria	Agaricales	1	0	1	0	W	A	A	A-W	A-W
Pholiota_astragalina	Agaricales	0	4	4	1	W	G	G	G-W	G-W
Pholiota_decorata	Agaricales	1	5	6	0.83	W	Gen	Gen	Gen-W	Gen-W
Pholiota_lubrica	Agaricales	4	2	6	0.33	W	Gen	Gen	Gen-W	Gen-W
Pholiota_lenta	Agaricales	2	2	4	0.5	W	Gen	Gen	Gen-W	Gen-W
Pholiota_spumosa	Agaricales	2	2	4	0.5	W	Gen	Gen	Gen-W	Gen-W
Pholiota_mixta	Agaricales	0	1	1	1	W	G	G	G-W	G-W
Pholiota_scamba	Agaricales	0	2	2	1	W	G	G	G-W	G-W
Pholiota_squarrosa	Agaricales	29	5	34	0.15	W	Gen	Gen	Gen-W	Gen-W
Pholiota_aurivelloides	Agaricales	3	0	3	0	W	A	A	A-W	A-W
Pholiota_abietis	Agaricales	5	3	8	0.38	W	Gen	Gen	Gen-W	Gen-W
Pholiota_adiposa	Agaricales	65	24	89	0.27	W	Gen	Gen	Gen-W	Gen-W
Pholiota_limonella	Agaricales	5	3	8	0.38	W	Gen	Gen	Gen-W	Gen-W
Pholiota_aurivella	Agaricales	65	24	89	0.27	W	Gen	Gen	Gen-W	Gen-W
Pholiota_terrestris	Agaricales	1	1	2	0.5	W	Gen	Gen	Gen-W	Gen-W
Pholiota_gummosa	Agaricales	1	0	1	0	W	A	A	A-W	A-W
Pholiota_nameko	Agaricales	7	0	7	0	W	A	A	A-W	A-W
Pholiota_squarrosoides	Agaricales	20	4	24	0.17	W	Gen	Gen	Gen-W	Gen-W
Pholiota_flammans	Agaricales	4	9	13	0.69	W	Gen	Gen	Gen-W	Gen-W
Flammula_alnicola	Agaricales	14	16	30	0.53	W	Gen	Gen	Gen-W	Gen-W
Pholiota_lucifera	Agaricales	2	1	3	0.33	W	Gen	Gen	Gen-W	Gen-W
Pholiota_abieticola	Agaricales	0	1	1	1	W	G	G	G-W	G-W
Pholiota_pinicola	Agaricales	0	1	1	1	W	G	G	G-W	G-W
Agrocybe_dura	Agaricales	3	0	3	0	W	A	A	A-W	A-W
Kuehneromyces_mutabilis	Agaricales	17	4	21	0.19	W	Gen	Gen	Gen-W	Gen-W
Gymnopilus_flavus	Agaricales	1	0	1	0	W	A	A	A-W	A-W
Gymnopilus_bellulus	Agaricales	0	2	2	1	W	G	G	G-W	G-W
Gymnopilus_sapineus	Agaricales	3	10	13	0.77	W	Gen	Gen	Gen-W	Gen-W
Gymnopilus_penetrans	Agaricales	0	7	7	1	W	G	G	G-W	G-W
Gymnopilus_hybridus	Agaricales	1	2	3	0.67	W	Gen	Gen	Gen-W	Gen-W
Gymnopilus_spectabilis	Agaricales	19	9	28	0.32	W	Gen	Gen	Gen-W	Gen-W
Gymnopilus_pampeanus	Agaricales	1	0	1	0	W	A	A	A-W	A-W
Gymnopilus_junonius	Agaricales	3	0	3	0	W	A	A	A-W	A-W
Gymnopilus_fulgens	Agaricales	0	1	1	1	W	G	G	G-W	G-W
Gymnopilus_underwoodii	Agaricales	0	1	1	1	W	G	G	G-W	G-W
Gymnopilus_aeruginosus	Agaricales	0	4	4	1	W	G	G	G-W	G-W
Gymnopilus_purpuratus	Agaricales	1	0	1	0	W	A	A	A-W	A-W
Gymnopilus_liquiritiae	Agaricales	0	3	3	1	W	G	G	G-W	G-W
Gymnopilus_picreus	Agaricales	0	1	1	1	W	G	G	G-W	G-W
Crepidotus_applanatus	Agaricales	6	2	8	0.25	W	Gen	Gen	Gen-W	Gen-W
Crepidotus_nyssicola	Agaricales	1	0	1	0	W	A	A	A-W	A-W
Crepidotus_amygdalosporus	Agaricales	2	0	2	0	W	A	A	A-W	A-W
Crepidotus_sphaerosporus	Agaricales	5	2	7	0.29	W	Gen	Gen	Gen-W	Gen-W
Crepidotus_cesatii	Agaricales	5	1	6	0.17	W	Gen	Gen	Gen-W	Gen-W
Crepidotus_variabilis	Agaricales	4	2	6	0.33	W	Gen	Gen	Gen-W	Gen-W
Crepidotus_epibryus	Agaricales	2	1	3	0.33	W	Gen	Gen	Gen-W	Gen-W
Crepidotus_subverrucisporus	Agaricales	1	0	1	0	W	A	A	A-W	A-W
Crepidotus_martinii	Agaricales	2	0	2	0	W	A	A	A-W	A-W
Crepidotus_luteolus	Agaricales	1	0	1	0	W	A	A	A-W	A-W
Crepidotus_cinnabarinus	Agaricales	5	0	5	0	W	A	A	A-W	A-W
Crepidotus_tennesseensis	Agaricales	1	0	1	0	W	A	A	A-W	A-W
Crepidotus_submollis	Agaricales	1	0	1	0	W	A	A	A-W	A-W
Crepidotus_alabamensis	Agaricales	8	0	8	0	W	A	A	A-W	A-W
Crepidotus_mollis	Agaricales	27	0	27	0	W	A	A	A-W	A-W
Crepidotus_calolepis	Agaricales	6	1	7	0.14	W	Gen	Gen	Gen-W	Gen-W
Crepidotus_uber	Agaricales	3	0	3	0	W	A	A	A-W	A-W
Crepidotus_lundellii	Agaricales	3	0	3	0	W	A	A	A-W	A-W
Crepidotus_versutus	Agaricales	7	1	8	0.13	W	Gen	Gen	Gen-W	Gen-W
Crepidotus_sinuosus	Agaricales	1	0	1	0	W	A	A	A-W	A-W
Crepidotus_malachius	Agaricales	1	0	1	0	W	A	A	A-W	A-W
Crepidotus_crocophyllus	Agaricales	6	0	6	0	W	A	A	A-W	A-W
Crepidotus_nephrodes	Agaricales	5	0	5	0	W	A	A	A-W	A-W
Crepidotus_appalachianensis	Agaricales	1	0	1	0	W	A	A	A-W	A-W
Mycena_erubescens	Agaricales	0	1	1	1	W	G	G	G-W	G-W
Mycena_amicta	Agaricales	0	2	2	1	W	G	G	G-W	G-W
Mycena_adscendens	Agaricales	2	0	2	0	W	A	A	A-W	A-W
Mycena_chlorophos	Agaricales	2	0	2	0	W	A	A	A-W	A-W
Mycena_longiseta	Agaricales	1	3	4	0.75	W	Gen	Gen	Gen-W	Gen-W
Mycena_polyadelpha	Agaricales	1	0	1	0	W	A	A	A-W	A-W
Mycena_laevigata	Agaricales	0	1	1	1	W	G	G	G-W	G-W
Mycena_maculata	Agaricales	3	2	5	0.4	W	Gen	Gen	Gen-W	Gen-W
Mycena_leaiana	Agaricales	6	0	6	0	W	A	A	A-W	A-W
Mycena_tenax	Agaricales	0	2	2	1	W	G	G	G-W	G-W
Mycena_belliae	Agaricales	2	0	2	0	W	A	A	A-W	A-W
Mycena_subcana	Agaricales	0	2	2	1	W	G	G	G-W	G-W
Mycena_epipterygia	Agaricales	0	2	2	1	W	G	G	G-W	G-W
Mycena_clavicularis	Agaricales	0	3	3	1	W	G	G	G-W	G-W
Mycena_tintinnabulum	Agaricales	2	0	2	0	W	A	A	A-W	A-W
Mycena_crocata	Agaricales	1	0	1	0	W	A	A	A-W	A-W
Mycena_cinerella	Agaricales	1	0	1	0	W	A	A	A-W	A-W
Mycena_abramsii	Agaricales	1	0	1	0	W	A	A	A-W	A-W
Mycena_alnetorum	Agaricales	1	0	1	0	W	A	A	A-W	A-W
Mycena_aurantiomarginata	Agaricales	0	2	2	1	W	G	G	G-W	G-W
Mycena_zephirus	Agaricales	0	1	1	1	W	G	G	G-W	G-W
Mycena_algeriensis	Agaricales	1	0	1	0	W	A	A	A-W	A-W
Mycena_plumbea	Agaricales	0	1	1	1	W	G	G	G-W	G-W
Mycena_rubromarginata	Agaricales	0	3	3	1	W	G	G	G-W	G-W
Mycena_galopus	Agaricales	0	1	1	1	W	G	G	G-W	G-W
Mycena_sanguinolenta	Agaricales	1	1	2	0.5	W	Gen	Gen	Gen-W	Gen-W
Mycena_haematopoda	Agaricales	12	0	12	0	W	A	A	A-W	A-W
Mycena_haematopus	Agaricales	12	0	12	0	W	A	A	A-W	A-W
Mycena_niveipes	Agaricales	5	0	5	0	W	A	A	A-W	A-W
Mycena_seynesii	Agaricales	0	3	3	1	W	G	G	G-W	G-W
Mycena_renati	Agaricales	4	1	5	0.2	W	Gen	Gen	Gen-W	Gen-W
Mycena_citrinomarginata	Agaricales	1	1	2	0.5	W	Gen	Gen	Gen-W	Gen-W
Mycena_viridimarginata	Agaricales	1	2	3	0.67	W	Gen	Gen	Gen-W	Gen-W
Mycena_purpureofusca	Agaricales	0	1	1	1	W	G	G	G-W	G-W
Mycena_meliigena	Agaricales	11	0	11	0	W	A	A	A-W	A-W
Mycena_pseudocorticola	Agaricales	2	0	2	0	W	A	A	A-W	A-W
Mycena_polygramma	Agaricales	3	0	3	0	W	A	A	A-W	A-W
Mycena_metata	Agaricales	0	4	4	1	W	G	G	G-W	G-W
Mycena_arcangeliana	Agaricales	4	1	5	0.2	W	Gen	Gen	Gen-W	Gen-W
Mycena_capillaris	Agaricales	6	0	6	0	W	A	A	A-W	A-W
Panellus_stipticus	Agaricales	64	9	73	0.12	W	Gen	Gen	Gen-W	Gen-W
Mycena_rosella	Agaricales	0	1	1	1	W	G	G	G-W	G-W
Mycena_pura	Agaricales	2	3	5	0.6	W	Gen	Gen	Gen-W	Gen-W
Mycena_strobilicola	Agaricales	0	1	1	1	W	G	G	G-W	G-W
Mycena_galericulata	Agaricales	15	5	20	0.25	W	Gen	Gen	Gen-W	Gen-W
Mycena_tenerrima	Agaricales	3	0	3	0	W	A	A	A-W	A-W
Radulomyces_molaris	Agaricales	12	0	12	0	W	A	A	A-W	A-W
Radulomyces_rickii	Agaricales	1	3	4	0.75	W	Gen	Gen	Gen-W	Gen-W
Radulomyces_confluens	Agaricales	63	13	76	0.17	W	Gen	Gen	Gen-W	Gen-W
Xeromphalina_fraxinophila	Agaricales	1	0	1	0	W	A	A	A-W	A-W
Xeromphalina_cauticinalis	Agaricales	0	1	1	1	W	G	G	G-W	G-W
Xeromphalina_campanella	Agaricales	3	48	51	0.94	W	G	Gen	G-W	Gen-W
Xeromphalina_kauffmanii	Agaricales	2	0	2	0	W	A	A	A-W	A-W
Mycena_speirea	Agaricales	1	0	1	0	W	A	A	A-W	A-W
Mycena_hiemalis	Agaricales	2	0	2	0	W	A	A	A-W	A-W
Mycena_olida	Agaricales	3	0	3	0	W	A	A	A-W	A-W
Tricholomopsis_decora	Agaricales	1	10	11	0.91	W	G	Gen	G-W	Gen-W
Tricholomopsis_rutilans	Agaricales	0	19	19	1	W	G	G	G-W	G-W
Lachnella_villosa	Agaricales	27	1	28	0.04	W	A	Gen	A-W	Gen-W
Cyphellopsis_anomala	Agaricales	72	1	73	0.01	W	A	Gen	A-W	Gen-W
Cylindrobasidium_evolvens	Agaricales	23	9	32	0.28	W	Gen	Gen	Gen-W	Gen-W
Cylindrobasidium_laeve	Agaricales	67	10	77	0.13	W	Gen	Gen	Gen-W	Gen-W
Cylindrobasidium_torrendii	Agaricales	27	2	29	0.07	W	A	Gen	A-W	Gen-W
Strobilurus_conigenoides	Agaricales	4	3	7	0.43	W	Gen	Gen	Gen-W	Gen-W
Strobilurus_trullisatus	Agaricales	0	1	1	1	W	G	G	G-W	G-W
Strobilurus_albipilatus	Agaricales	0	3	3	1	W	G	G	G-W	G-W
Strobilurus_tenacellus	Agaricales	0	6	6	1	W	G	G	G-W	G-W
Strobilurus_esculentus	Agaricales	0	3	3	1	W	G	G	G-W	G-W
Marasmius_hudsonii	Agaricales	1	0	1	0	W	A	A	A-W	A-W
Marasmius_epiphyllus	Agaricales	10	0	10	0	W	A	A	A-W	A-W
Marasmius_crescentiae	Agaricales	1	0	1	0	W	A	A	A-W	A-W
Flammulina_velutipes	Agaricales	62	4	66	0.06	W	A	Gen	A-W	Gen-W
Armillaria_cepistipes	Agaricales	19	6	25	0.24	W	Gen	Gen	Gen-W	Gen-W
Armillaria_gallica	Agaricales	49	10	59	0.17	W	Gen	Gen	Gen-W	Gen-W
Armillaria_calvescens	Agaricales	3	0	3	0	W	A	A	A-W	A-W
Armillaria_borealis	Agaricales	8	3	11	0.27	W	Gen	Gen	Gen-W	Gen-W
Armillaria_gemina	Agaricales	3	1	4	0.25	W	Gen	Gen	Gen-W	Gen-W
Armillaria_ostoyae	Agaricales	22	30	52	0.58	W	Gen	Gen	Gen-W	Gen-W
Armillaria_hinnulea	Agaricales	3	0	3	0	W	A	A	A-W	A-W
Armillaria_novae-zelandiae	Agaricales	62	28	90	0.31	W	Gen	Gen	Gen-W	Gen-W
Armillaria_puiggarii	Agaricales	3	0	3	0	W	A	A	A-W	A-W
Armillaria_pallidula	Agaricales	0	1	1	1	W	G	G	G-W	G-W
Armillaria_fumosa	Agaricales	1	1	2	0.5	W	Gen	Gen	Gen-W	Gen-W
Armillaria_limonea	Agaricales	44	28	72	0.39	W	Gen	Gen	Gen-W	Gen-W
Armillaria_luteobubalina	Agaricales	72	2	74	0.03	W	A	Gen	A-W	Gen-W
Armillaria_heimii	Agaricales	3	1	4	0.25	W	Gen	Gen	Gen-W	Gen-W
Armillaria_sparrei	Agaricales	3	3	6	0.5	W	Gen	Gen	Gen-W	Gen-W
Armillaria_fuscipes	Agaricales	4	2	6	0.33	W	Gen	Gen	Gen-W	Gen-W
Armillaria_tabescens	Agaricales	234	26	260	0.1	W	A	Gen	A-W	Gen-W
Armillaria_mellea	Agaricales	618	152	770	0.2	W	Gen	Gen	Gen-W	Gen-W
Armillaria_sinapina	Agaricales	17	7	24	0.29	W	Gen	Gen	Gen-W	Gen-W
Armillaria_nabsnona	Agaricales	10	2	12	0.17	W	Gen	Gen	Gen-W	Gen-W
Rhodotus_palmatus	Agaricales	6	0	6	0	W	A	A	A-W	A-W
Marasmius_delectans	Agaricales	1	0	1	0	W	A	A	A-W	A-W
Marasmius_plicatulus	Agaricales	4	4	8	0.5	W	Gen	Gen	Gen-W	Gen-W
Marasmius_wynnei	Agaricales	0	1	1	1	W	G	G	G-W	G-W
Marasmius_berteroi	Agaricales	1	0	1	0	W	A	A	A-W	A-W
Marasmius_bulliardii	Agaricales	1	1	2	0.5	W	Gen	Gen	Gen-W	Gen-W
Marasmius_oreades	Agaricales	7	0	7	0	W	A	A	A-W	A-W
Marasmius_siccus	Agaricales	7	2	9	0.22	W	Gen	Gen	Gen-W	Gen-W
Marasmius_haematocephalus	Agaricales	3	0	3	0	W	A	A	A-W	A-W
Marasmius_puerariae	Agaricales	1	0	1	0	W	A	A	A-W	A-W
Marasmius_tenuissimus	Agaricales	2	0	2	0	W	A	A	A-W	A-W
Marasmius_nigrobrunneus	Agaricales	1	0	1	0	W	A	A	A-W	A-W
Marasmius_graminum	Agaricales	13	0	13	0	W	A	A	A-W	A-W
Marasmius_guyanensis	Agaricales	1	0	1	0	W	A	A	A-W	A-W
Marasmius_crinis-equi	Agaricales	36	0	36	0	W	A	A	A-W	A-W
Lepiota_cristata	Agaricales	0	2	2	1	W	G	G	G-W	G-W
Marasmius_rotula	Agaricales	21	5	26	0.19	W	Gen	Gen	Gen-W	Gen-W
Marasmius_capillaris	Agaricales	2	0	2	0	W	A	A	A-W	A-W
Marasmius_rotalis	Agaricales	1	0	1	0	W	A	A	A-W	A-W
Marasmius_scorodonius	Agaricales	2	2	4	0.5	W	Gen	Gen	Gen-W	Gen-W
Marasmius_alliaceus	Agaricales	4	0	4	0	W	A	A	A-W	A-W
Marasmius_copelandii	Agaricales	4	0	4	0	W	A	A	A-W	A-W
Lentinula_novae-zelandiae	Agaricales	1	0	1	0	W	A	A	A-W	A-W
Lentinula_edodes	Agaricales	15	0	15	0	W	A	A	A-W	A-W
Lentinula_boryana	Agaricales	1	0	1	0	W	A	A	A-W	A-W
Gymnopus_fusipes	Agaricales	7	1	8	0.13	W	Gen	Gen	Gen-W	Gen-W
Marasmius_quercophilus	Agaricales	2	0	2	0	W	A	A	A-W	A-W
Rhodocollybia_laulaha	Agaricales	5	0	5	0	W	A	A	A-W	A-W
Anthracophyllum_lateritium	Agaricales	0	1	1	1	W	G	G	G-W	G-W
Anthracophyllum_archeri	Agaricales	2	0	2	0	W	A	A	A-W	A-W
Mycena_acicula	Agaricales	1	0	1	0	W	A	A	A-W	A-W
Henningsomyces_puber	Agaricales	0	1	1	1	W	G	G	G-W	G-W
Henningsomyces_candidus	Agaricales	27	16	43	0.37	W	Gen	Gen	Gen-W	Gen-W
Mycena_auricoma	Agaricales	1	0	1	0	W	A	A	A-W	A-W
Megacollybia_platyphylla	Agaricales	5	4	9	0.44	W	Gen	Gen	Gen-W	Gen-W
Porotheleum_fimbriatum	Agaricales	34	8	42	0.19	W	Gen	Gen	Gen-W	Gen-W
Chondrostereum_purpureum	Agaricales	237	19	256	0.07	W	A	Gen	A-W	Gen-W
Gloeostereum_incarnatum	Agaricales	3	0	3	0	W	A	A	A-W	A-W
Baeospora_myosura	Agaricales	0	7	7	1	W	G	G	G-W	G-W
Baeospora_myriadophylla	Agaricales	1	1	2	0.5	W	Gen	Gen	Gen-W	Gen-W
Athelia_bombacina	Atheliales	4	5	9	0.56	W	Gen	Gen	Gen-W	Gen-W
Mycena_adonis	Agaricales	1	0	1	0	W	A	A	A-W	A-W
Panellus_ringens	Agaricales	5	0	5	0	W	A	A	A-W	A-W
Panellus_violaceofulvus	Agaricales	1	3	4	0.75	W	Gen	Gen	Gen-W	Gen-W
Mucronella_calva	Agaricales	2	4	6	0.67	W	Gen	Gen	Gen-W	Gen-W
Hohenbuehelia_mastrucata	Agaricales	2	1	3	0.33	W	Gen	Gen	Gen-W	Gen-W
Hohenbuehelia_unguicularis	Agaricales	1	1	2	0.5	W	Gen	Gen	Gen-W	Gen-W
Nematoctonus_geogenius	Agaricales	11	3	14	0.21	W	Gen	Gen	Gen-W	Gen-W
Hohenbuehelia_petaloides	Agaricales	11	3	14	0.21	W	Gen	Gen	Gen-W	Gen-W
Hohenbuehelia_angustata	Agaricales	3	0	3	0	W	A	A	A-W	A-W
Hohenbuehelia_grisea	Agaricales	1	0	1	0	W	A	A	A-W	A-W
Nematoctonus_robustus	Agaricales	1	0	1	0	W	A	A	A-W	A-W
Pleurotus_ostreatus	Agaricales	134	17	151	0.11	W	Gen	Gen	Gen-W	Gen-W
Pleurotus_eryngii	Agaricales	3	0	3	0	W	A	A	A-W	A-W
Pleurotus_sapidus	Agaricales	134	17	151	0.11	W	Gen	Gen	Gen-W	Gen-W
Pleurotus_spodoleucus	Agaricales	1	0	1	0	W	A	A	A-W	A-W
Pleurotus_pulmonarius	Agaricales	5	2	7	0.29	W	Gen	Gen	Gen-W	Gen-W
Pleurotus_abieticola	Agaricales	0	1	1	1	W	G	G	G-W	G-W
Pleurotus_australis	Agaricales	1	0	1	0	W	A	A	A-W	A-W
Pleurotus_citrinopileatus	Agaricales	2	0	2	0	W	A	A	A-W	A-W
Pleurotus_cornucopiae	Agaricales	2	0	2	0	W	A	A	A-W	A-W
Pleurotus_dryinus	Agaricales	24	2	26	0.08	W	A	Gen	A-W	Gen-W
Pleurotus_smithii	Agaricales	2	0	2	0	W	A	A	A-W	A-W
Pleurotus_fuscosquamulosus	Agaricales	2	0	2	0	W	A	A	A-W	A-W
Pleurotus_cystidiosus	Agaricales	14	1	15	0.07	W	A	Gen	A-W	Gen-W
Pleurotus_levis	Agaricales	15	0	15	0	W	A	A	A-W	A-W
Pleurotus_opuntiae	Agaricales	2	1	3	0.33	W	Gen	Gen	Gen-W	Gen-W
Pleurotus_calyptratus	Agaricales	1	0	1	0	W	A	A	A-W	A-W
Pleurotus_flabellatus	Agaricales	1	0	1	0	W	A	A	A-W	A-W
Pleurotus_djamor	Agaricales	10	0	10	0	W	A	A	A-W	A-W
Pleurotus_salmoneostramineus	Agaricales	9	0	9	0	W	A	A	A-W	A-W
Pleurotus_purpureo-olivaceus	Agaricales	3	0	3	0	W	A	A	A-W	A-W
Pleurotus_rattenburyi	Agaricales	3	0	3	0	W	A	A	A-W	A-W
Schizophyllum_umbrinum	Agaricales	6	0	6	0	W	A	A	A-W	A-W
Schizophyllum_commune	Agaricales	413	55	468	0.12	W	Gen	Gen	Gen-W	Gen-W
Schizophyllum_radiatum	Agaricales	413	55	468	0.12	W	Gen	Gen	Gen-W	Gen-W
Schizophyllum_fasciatum	Agaricales	2	0	2	0	W	A	A	A-W	A-W
Auriculariopsis_ampla	Agaricales	4	0	4	0	W	A	A	A-W	A-W
Fistulina_hepatica	Agaricales	39	1	40	0.03	B	A	Gen	A-B	Gen-B
Fistulina_antarctica	Agaricales	4	0	4	0	B	A	A	A-B	A-B
Fistulina_pallida	Agaricales	4	0	4	0	B	A	A	A-B	A-B
Hypochniciellum_subillaqueatum	Amylocorticiales	2	2	4	0.5	W	Gen	Gen	Gen-W	Gen-W
Hypochniciellum_molle	Amylocorticiales	0	1	1	1	W	G	G	G-W	G-W
Hyphoderma_capitatum	Hymenochaetales	0	2	2	1	W	G	G	G-W	G-W
Tsugacorticium_kenaicum	Hymenochaetales	0	1	1	1	W	G	G	G-W	G-W
Resinicium_chiricahuaense	Hymenochaetales	0	3	3	1	W	G	G	G-W	G-W
Resinicium_furfuraceum	Hymenochaetales	2	24	26	0.92	W	G	Gen	G-W	Gen-W
Hyphodontia_subalutacea	Hymenochaetales	9	20	29	0.69	W	Gen	Gen	Gen-W	Gen-W
Hyphodontia_floccosa	Hymenochaetales	2	7	9	0.78	W	Gen	Gen	Gen-W	Gen-W
Hyphodontia_abieticola	Hymenochaetales	2	6	8	0.75	W	Gen	Gen	Gen-W	Gen-W
Hyphodontia_barba-jovis	Hymenochaetales	12	8	20	0.4	W	Gen	Gen	Gen-W	Gen-W
Hyphodontia_alienata	Hymenochaetales	4	5	9	0.56	W	Gen	Gen	Gen-W	Gen-W
Hyphodontia_cineracea	Hymenochaetales	0	2	2	1	W	G	G	G-W	G-W
Hyphodontia_curvispora	Hymenochaetales	1	0	1	0	W	A	A	A-W	A-W
Hyphodontia_alutacea	Hymenochaetales	4	21	25	0.84	W	Gen	Gen	Gen-W	Gen-W
Hyphodontia_hastata	Hymenochaetales	3	9	12	0.75	W	Gen	Gen	Gen-W	Gen-W
Tubulicrinis_hirtellus	Hymenochaetales	0	1	1	1	W	G	G	G-W	G-W
Tubulicrinis_globisporus	Hymenochaetales	0	3	3	1	W	G	G	G-W	G-W
Tubulicrinis_subulatus	Hymenochaetales	1	26	27	0.96	W	G	Gen	G-W	Gen-W
Tubulicrinis_gracillimus	Hymenochaetales	21	32	53	0.6	W	Gen	Gen	Gen-W	Gen-W
Tubulicrinis_inornatus	Hymenochaetales	0	5	5	1	W	G	G	G-W	G-W
Poriodontia_subvinosa	Hymenochaetales	0	1	1	1	W	G	G	G-W	G-W
Basidioradulum_radula	Hymenochaetales	46	17	63	0.27	W	Gen	Gen	Gen-W	Gen-W
Asterodon_ferruginosus	Hymenochaetales	8	21	29	0.72	W	Gen	Gen	Gen-W	Gen-W
Trichaptum_byssogenum	Hymenochaetales	31	12	43	0.28	W	Gen	Gen	Gen-W	Gen-W
Phellinus_adamantinus	Hymenochaetales	1	0	1	0	W	A	A	A-W	A-W
Phellinus_noxius	Hymenochaetales	184	14	198	0.07	W	A	Gen	A-W	Gen-W
Hymenochaete_epichlora	Hymenochaetales	4	1	5	0.2	W	Gen	Gen	Gen-W	Gen-W
Phellinus_xeranticus	Hymenochaetales	7	0	7	0	W	A	A	A-W	A-W
Hymenochaete_villosa	Hymenochaetales	7	0	7	0	W	A	A	A-W	A-W
Hymenochaete_attenuata	Hymenochaetales	14	0	14	0	W	A	A	A-W	A-W
Hymenochaete_rheicolor	Hymenochaetales	1	0	1	0	W	A	A	A-W	A-W
Hymenochaete_semistupposa	Hymenochaetales	1	0	1	0	W	A	A	A-W	A-W
Hymenochaete_berteroi	Hymenochaetales	1	0	1	0	W	A	A	A-W	A-W
Cyclomyces_setiporus	Hymenochaetales	1	0	1	0	W	A	A	A-W	A-W
Inonotus_tabacinus	Hymenochaetales	27	5	32	0.16	W	Gen	Gen	Gen-W	Gen-W
Hymenochaete_unicolor	Hymenochaetales	4	1	5	0.2	W	Gen	Gen	Gen-W	Gen-W
Hymenochaete_carpatica	Hymenochaetales	2	0	2	0	W	A	A	A-W	A-W
Hymenochaete_longispora	Hymenochaetales	1	0	1	0	W	A	A	A-W	A-W
Hymenochaete_senatoumbrina	Hymenochaetales	1	0	1	0	W	A	A	A-W	A-W
Hymenochaete_tenuis	Hymenochaetales	2	12	14	0.86	W	Gen	Gen	Gen-W	Gen-W
Hydnochaete_tabacina	Hymenochaetales	6	1	7	0.14	W	Gen	Gen	Gen-W	Gen-W
Hymenochaete_anomala	Hymenochaetales	2	0	2	0	W	A	A	A-W	A-W
Hymenochaete_luteobadia	Hymenochaetales	1	0	1	0	W	A	A	A-W	A-W
Hymenochaete_separabilis	Hymenochaetales	2	0	2	0	W	A	A	A-W	A-W
Hymenochaete_separata	Hymenochaetales	1	0	1	0	W	A	A	A-W	A-W
Hymenochaete_rhabarbarina	Hymenochaetales	3	0	3	0	W	A	A	A-W	A-W
Hymenochaete_cinnamomea	Hymenochaetales	45	9	54	0.17	W	Gen	Gen	Gen-W	Gen-W
Hymenochaete_minuscula	Hymenochaetales	1	0	1	0	W	A	A	A-W	A-W
Hymenochaete_fuliginosa	Hymenochaetales	11	17	28	0.61	W	Gen	Gen	Gen-W	Gen-W
Hymenochaete_tasmanica	Hymenochaetales	1	0	1	0	W	A	A	A-W	A-W
Hymenochaete_rubiginosa	Hymenochaetales	52	7	59	0.12	W	Gen	Gen	Gen-W	Gen-W
Hymenochaete_innexa	Hymenochaetales	2	0	2	0	W	A	A	A-W	A-W
Hymenochaete_floridea	Hymenochaetales	4	1	5	0.2	W	Gen	Gen	Gen-W	Gen-W
Hymenochaete_sphaericola	Hymenochaetales	2	0	2	0	W	A	A	A-W	A-W
Hymenochaete_legeri	Hymenochaetales	1	0	1	0	W	A	A	A-W	A-W
Hymenochaete_pinnatifida	Hymenochaetales	8	1	9	0.11	W	Gen	Gen	Gen-W	Gen-W
Hydnochaete_tabacinoides	Hymenochaetales	4	0	4	0	W	A	A	A-W	A-W
Hymenochaete_sallei	Hymenochaetales	8	1	9	0.11	W	Gen	Gen	Gen-W	Gen-W
Hymenochaete_spreta	Hymenochaetales	23	9	32	0.28	W	Gen	Gen	Gen-W	Gen-W
Hymenochaete_intricata	Hymenochaetales	7	0	7	0	W	A	A	A-W	A-W
Hymenochaete_yasudai	Hymenochaetales	0	9	9	1	W	G	G	G-W	G-W
Hymenochaete_corrugata	Hymenochaetales	89	10	99	0.1	W	Gen	Gen	Gen-W	Gen-W
Pseudoinonotus_dryadeus	Hymenochaetales	60	15	75	0.2	W	Gen	Gen	Gen-W	Gen-W
Phellinus_conchatus	Hymenochaetales	102	2	104	0.02	W	A	Gen	A-W	Gen-W
Phellinus_occidentalis	Hymenochaetales	4	0	4	0	W	A	A	A-W	A-W
Phellinus_spiculosus	Hymenochaetales	10	0	10	0	W	A	A	A-W	A-W
Phellinus_lundellii	Hymenochaetales	7	0	7	0	W	A	A	A-W	A-W
Phellinus_alni	Hymenochaetales	20	0	20	0	W	A	A	A-W	A-W
Phellinus_igniarius	Hymenochaetales	234	9	243	0.04	W	A	Gen	A-W	Gen-W
Phellinus_pseudoigniarius	Hymenochaetales	1	0	1	0	W	A	A	A-W	A-W
Phellinus_populicola	Hymenochaetales	5	0	5	0	W	A	A	A-W	A-W
Phellinus_nigricans	Hymenochaetales	21	0	21	0	W	A	A	A-W	A-W
Phellinus_cinereus	Hymenochaetales	5	0	5	0	W	A	A	A-W	A-W
Phellinus_arctostaphyli	Hymenochaetales	7	0	7	0	W	A	A	A-W	A-W
Phellinus_pomaceus	Hymenochaetales	51	1	52	0.02	W	A	Gen	A-W	Gen-W
Phylloporia_ribis	Hymenochaetales	29	0	29	0	W	A	A	A-W	A-W
Phellinus_tuberculosus	Hymenochaetales	8	0	8	0	W	A	A	A-W	A-W
Phellinus_tremulae	Hymenochaetales	7	0	7	0	W	A	A	A-W	A-W
Phellinus_laevigatus	Hymenochaetales	62	2	64	0.03	W	A	Gen	A-W	Gen-W
Phellinus_bicuspidatus	Hymenochaetales	1	0	1	0	W	A	A	A-W	A-W
Phylloporia_chrysita	Hymenochaetales	7	0	7	0	W	A	A	A-W	A-W
Phellinus_ribis	Hymenochaetales	29	0	29	0	W	A	A	A-W	A-W
Inonotus_porrectus	Hymenochaetales	4	0	4	0	W	A	A	A-W	A-W
Fulvifomes_robiniae	Hymenochaetales	61	0	61	0	W	A	A	A-W	A-W
Phellinus_robiniae	Hymenochaetales	61	0	61	0	W	A	A	A-W	A-W
Phellinus_merrillii	Hymenochaetales	1	1	2	0.5	W	Gen	Gen	Gen-W	Gen-W
Phellinus_rimosus	Hymenochaetales	39	2	41	0.05	W	A	Gen	A-W	Gen-W
Phellinus_badius	Hymenochaetales	32	0	32	0	W	A	A	A-W	A-W
Inocutis_rheades	Hymenochaetales	1	0	1	0	W	A	A	A-W	A-W
Inocutis_jamaicensis	Hymenochaetales	1	0	1	0	W	A	A	A-W	A-W
Phellinus_umbrinellus	Hymenochaetales	3	0	3	0	W	A	A	A-W	A-W
Mensularia_radiata	Hymenochaetales	1	0	1	0	W	A	A	A-W	A-W
Inonotus_andersonii	Hymenochaetales	22	0	22	0	W	A	A	A-W	A-W
Phellinus_calcitratus	Hymenochaetales	1	0	1	0	W	A	A	A-W	A-W
Inonotus_rodwayi	Hymenochaetales	1	0	1	0	W	A	A	A-W	A-W
Inonotus_hispidus	Hymenochaetales	108	6	114	0.05	W	A	Gen	A-W	Gen-W
Inonotus_rickii	Hymenochaetales	20	0	20	0	W	A	A	A-W	A-W
Inonotus_patouillardii	Hymenochaetales	3	0	3	0	W	A	A	A-W	A-W
Inonotus_quercustris	Hymenochaetales	2	0	2	0	W	A	A	A-W	A-W
Inonotus_cuticularis	Hymenochaetales	59	2	61	0.03	W	A	Gen	A-W	Gen-W
Inonotus_nidus-pici	Hymenochaetales	3	0	3	0	W	A	A	A-W	A-W
Inonotus_chihshanyenus	Hymenochaetales	1	0	1	0	W	A	A	A-W	A-W
Inonotus_obliquus	Hymenochaetales	44	0	44	0	W	A	A	A-W	A-W
Inonotus_pruinosus	Hymenochaetales	1	0	1	0	W	A	A	A-W	A-W
Inonotus_glomeratus	Hymenochaetales	28	0	28	0	W	A	A	A-W	A-W
Phellinus_extensus	Hymenochaetales	3	2	5	0.4	W	Gen	Gen	Gen-W	Gen-W
Porodaedalea_yamanoi	Hymenochaetales	0	1	1	1	W	G	G	G-W	G-W
Phellinus_gilbertsonii	Hymenochaetales	0	2	2	1	W	G	G	G-W	G-W
Porodaedalea_chrysoloma	Hymenochaetales	0	14	14	1	W	G	G	G-W	G-W
Porodaedalea_cancriformans	Hymenochaetales	0	2	2	1	W	G	G	G-W	G-W
Fomitiporia_cupressicola	Hymenochaetales	0	1	1	1	W	G	G	G-W	G-W
Phellinus_hartigii	Hymenochaetales	1	27	28	0.96	W	G	Gen	G-W	Gen-W
Fomitiporia_tsugina	Hymenochaetales	0	7	7	1	W	G	G	G-W	G-W
Fomitiporia_punctata	Hymenochaetales	14	2	16	0.13	W	Gen	Gen	Gen-W	Gen-W
Fomitiporia_bannaensis	Hymenochaetales	2	0	2	0	W	A	A	A-W	A-W
Fomitiporia_torreyae	Hymenochaetales	7	6	13	0.46	W	Gen	Gen	Gen-W	Gen-W
Phellinus_erectus	Hymenochaetales	1	0	1	0	W	A	A	A-W	A-W
Fomitiporia_mediterranea	Hymenochaetales	2	0	2	0	W	A	A	A-W	A-W
Phellinus_punctatus	Hymenochaetales	111	17	128	0.13	W	Gen	Gen	Gen-W	Gen-W
Fomitiporia_langloisii	Hymenochaetales	2	0	2	0	W	A	A	A-W	A-W
Fomitiporia_australiensis	Hymenochaetales	2	0	2	0	W	A	A	A-W	A-W
Fomitiporia_pseudopunctata	Hymenochaetales	0	1	1	1	W	G	G	G-W	G-W
Phellinus_robustus	Hymenochaetales	147	37	184	0.2	W	Gen	Gen	Gen-W	Gen-W
Phellinus_texanus	Hymenochaetales	18	7	25	0.28	W	Gen	Gen	Gen-W	Gen-W
Porodaedalea_pini	Hymenochaetales	11	133	144	0.92	W	G	Gen	G-W	Gen-W
Inonotus_tomentosus	Hymenochaetales	3	42	45	0.93	W	G	Gen	G-W	Gen-W
Onnia_tomentosa	Hymenochaetales	3	42	45	0.93	W	G	Gen	G-W	Gen-W
Onnia_leporina	Hymenochaetales	0	1	1	1	W	G	G	G-W	G-W
Phellinus_johnsonianus	Hymenochaetales	7	2	9	0.22	W	Gen	Gen	Gen-W	Gen-W
Fuscoporia_gilva	Hymenochaetales	271	25	296	0.08	W	A	Gen	A-W	Gen-W
Fuscoporia_wahlbergii	Hymenochaetales	19	2	21	0.1	W	A	Gen	A-W	Gen-W
Fuscoporia_torulosa	Hymenochaetales	10	2	12	0.17	W	Gen	Gen	Gen-W	Gen-W
Fuscoporia_ferrea	Hymenochaetales	15	1	16	0.06	W	A	Gen	A-W	Gen-W
Fuscoporia_contigua	Hymenochaetales	12	3	15	0.2	W	Gen	Gen	Gen-W	Gen-W
Fuscoporia_ferruginosa	Hymenochaetales	1	0	1	0	W	A	A	A-W	A-W
Fuscoporia_viticola	Hymenochaetales	2	0	2	0	W	A	A	A-W	A-W
Phellinidium_sulphurascens	Hymenochaetales	0	12	12	1	W	G	G	G-W	G-W
Phellinus_weirii	Hymenochaetales	0	39	39	1	W	G	G	G-W	G-W
Phellinus_ferrugineovelutinus	Hymenochaetales	2	0	2	0	W	A	A	A-W	A-W
Pyrrhoderma_sendaiense	Hymenochaetales	1	0	1	0	W	A	A	A-W	A-W
Phellinus_coronadensis	Hymenochaetales	0	2	2	1	W	G	G	G-W	G-W
Hyphodontia_spathulata	Hymenochaetales	24	22	46	0.48	W	Gen	Gen	Gen-W	Gen-W
Hyphodontia_quercina	Hymenochaetales	19	1	20	0.05	W	A	Gen	A-W	Gen-W
Hyphodontia_pruni	Hymenochaetales	25	4	29	0.14	W	Gen	Gen	Gen-W	Gen-W
Hyphodontia_sambuci	Hymenochaetales	46	15	61	0.25	W	Gen	Gen	Gen-W	Gen-W
Hyphodontia_crustosa	Hymenochaetales	51	16	67	0.24	W	Gen	Gen	Gen-W	Gen-W
Lagarobasidium_detriticum	Hymenochaetales	1	0	1	0	W	A	A	A-W	A-W
Hyphodontia_nespori	Hymenochaetales	15	16	31	0.52	W	Gen	Gen	Gen-W	Gen-W
Palifer_verecundus	Corticiales	0	1	1	1	W	G	G	G-W	G-W
Hyphodontia_aspera	Hymenochaetales	18	28	46	0.61	W	Gen	Gen	Gen-W	Gen-W
Hyphodontia_breviseta	Hymenochaetales	17	17	34	0.5	W	Gen	Gen	Gen-W	Gen-W
Hyphodontia_nudiseta	Hymenochaetales	0	2	2	1	W	G	G	G-W	G-W
Hyphodontia_rimosissima	Hymenochaetales	4	3	7	0.43	W	Gen	Gen	Gen-W	Gen-W
Hyphodontia_flavipora	Hymenochaetales	2	1	3	0.33	W	Gen	Gen	Gen-W	Gen-W
Hyphodontia_niemelaei	Hymenochaetales	1	0	1	0	W	A	A	A-W	A-W
Schizopora_radula	Corticiales	16	2	18	0.11	W	Gen	Gen	Gen-W	Gen-W
Schizopora_paradoxa	Corticiales	74	17	91	0.19	W	Gen	Gen	Gen-W	Gen-W
Hyphoderma_pallidum	Hymenochaetales	17	13	30	0.43	W	Gen	Gen	Gen-W	Gen-W
Hyphoderma_tsugae	Hymenochaetales	0	5	5	1	W	G	G	G-W	G-W
Hyphoderma_orphanellum	Hymenochaetales	1	0	1	0	W	A	A	A-W	A-W
Hyphoderma_echinocystis	Hymenochaetales	1	0	1	0	W	A	A	A-W	A-W
Hyphoderma_puberum	Hymenochaetales	28	25	53	0.47	W	Gen	Gen	Gen-W	Gen-W
Hyphoderma_guttuliferum	Hymenochaetales	10	0	10	0	W	A	A	A-W	A-W
Resinicium_saccharicola	Hymenochaetales	1	0	1	0	W	A	A	A-W	A-W
Resinicium_bicolor	Hymenochaetales	27	39	66	0.59	W	Gen	Gen	Gen-W	Gen-W
Lentaria_micheneri	Gomphales	2	0	2	0	W	A	A	A-W	A-W
Kavinia_himantia	Gomphales	8	2	10	0.2	W	Gen	Gen	Gen-W	Gen-W
Kavinia_alboviridis	Gomphales	3	9	12	0.75	W	Gen	Gen	Gen-W	Gen-W
Lentaria_surculus	Gomphales	2	0	2	0	W	A	A	A-W	A-W
Brevicellicium_olivascens	Trechisporales	8	5	13	0.38	W	Gen	Gen	Gen-W	Gen-W
Brevicellicium_exile	Trechisporales	0	2	2	1	W	G	G	G-W	G-W
Porpomyces_mucidus	Trechisporales	0	1	1	1	W	G	G	G-W	G-W
Trechispora_alnicola	Trechisporales	8	0	8	0	W	A	A	A-W	A-W
Trechispora_nivea	Trechisporales	2	0	2	0	W	A	A	A-W	A-W
Trechispora_regularis	Trechisporales	1	0	1	0	W	A	A	A-W	A-W
Trechispora_subsphaerospora	Trechisporales	2	1	3	0.33	W	Gen	Gen	Gen-W	Gen-W
Trechispora_mollusca	Trechisporales	30	18	48	0.38	W	Gen	Gen	Gen-W	Gen-W
Trechispora_confinis	Trechisporales	8	11	19	0.58	W	Gen	Gen	Gen-W	Gen-W
Trechispora_hymenocystis	Trechisporales	0	2	2	1	W	G	G	G-W	G-W
Trechispora_farinacea	Trechisporales	60	31	91	0.34	W	Gen	Gen	Gen-W	Gen-W
Sebacina_epigaea	Sebacinales	8	1	9	0.11	W	Gen	Gen	Gen-W	Gen-W
Sebacina_incrustans	Sebacinales	28	4	32	0.13	W	Gen	Gen	Gen-W	Gen-W
Exidiopsis_grisea	Auriculariales	25	4	29	0.14	W	Gen	Gen	Gen-W	Gen-W
Exidiopsis_plumbescens	Auriculariales	25	4	29	0.14	W	Gen	Gen	Gen-W	Gen-W
Exidia_crenata	Auriculariales	1	0	1	0	W	A	A	A-W	A-W
Exidiopsis_calcea	Auriculariales	30	30	60	0.5	W	Gen	Gen	Gen-W	Gen-W
Heterochaete_shearii	Auriculariales	10	2	12	0.17	W	Gen	Gen	Gen-W	Gen-W
Exidia_glandulosa	Auriculariales	112	5	117	0.04	W	A	Gen	A-W	Gen-W
Oliveonia_pauxilla	Auriculariales	5	0	5	0	W	A	A	A-W	A-W
Auricularia_mesenterica	Auriculariales	53	1	54	0.02	W	A	Gen	A-W	Gen-W
Auricularia_polytricha	Auriculariales	165	4	169	0.02	W	A	Gen	A-W	Gen-W
Auricularia_cornea	Auriculariales	165	4	169	0.02	W	A	Gen	A-W	Gen-W
Auricularia_peltata	Auriculariales	4	0	4	0	W	A	A	A-W	A-W
Auricularia_delicata	Auriculariales	9	0	9	0	W	A	A	A-W	A-W
Auricularia_fuscosuccinea	Auriculariales	26	0	26	0	W	A	A	A-W	A-W
Auricularia_auricula-judae	Auriculariales	112	29	141	0.21	W	Gen	Gen	Gen-W	Gen-W
Heterochaetella_brachyspora	Auriculariales	2	0	2	0	W	A	A	A-W	A-W
Exidia_recisa	Auriculariales	38	3	41	0.07	W	A	Gen	A-W	Gen-W
Exidia_thuretiana	Auriculariales	13	0	13	0	W	A	A	A-W	A-W
Stypella_papillata	Auriculariales	0	2	2	1	W	G	G	G-W	G-W
Pseudohydnum_gelatinosum	Auriculariales	6	29	35	0.83	W	Gen	Gen	Gen-W	Gen-W
Tremiscus_helvelloides	Auriculariales	0	2	2	1	W	G	G	G-W	G-W
Botryobasidium_vagum	Cantharellales	75	42	117	0.36	W	Gen	Gen	Gen-W	Gen-W
Botryobasidium_botryosum	Cantharellales	9	14	23	0.61	W	Gen	Gen	Gen-W	Gen-W
Botryobasidium_candicans	Cantharellales	15	7	22	0.32	W	Gen	Gen	Gen-W	Gen-W
Botryobasidium_simile	Cantharellales	11	2	13	0.15	W	Gen	Gen	Gen-W	Gen-W
Botryobasidium_subcoronatum	Cantharellales	24	32	56	0.57	W	Gen	Gen	Gen-W	Gen-W
Botryobasidium_isabellinum	Cantharellales	1	2	3	0.67	W	Gen	Gen	Gen-W	Gen-W
Botryobasidium_obtusisporum	Cantharellales	0	6	6	1	W	G	G	G-W	G-W
Sistotrema_athelioides	Cantharellales	1	0	1	0	W	A	A	A-W	A-W
Sistotrema_biggsiae	Cantharellales	2	0	2	0	W	A	A	A-W	A-W
Sistotrema_sernanderi	Cantharellales	3	0	3	0	W	A	A	A-W	A-W
Sistotrema_efibulatum	Cantharellales	1	2	3	0.67	W	Gen	Gen	Gen-W	Gen-W
Sistotrema_octosporum	Cantharellales	2	1	3	0.33	W	Gen	Gen	Gen-W	Gen-W
Sistotrema_adnatum	Cantharellales	1	0	1	0	W	A	A	A-W	A-W
Sistotrema_coronilla	Cantharellales	2	0	2	0	W	A	A	A-W	A-W
Sistotrema_raduloides	Cantharellales	6	6	12	0.5	W	Gen	Gen	Gen-W	Gen-W
Sistotrema_pistilliferum	Cantharellales	0	2	2	1	W	G	G	G-W	G-W
Sistotrema_citriforme	Cantharellales	0	2	2	1	W	G	G	G-W	G-W
Sistotrema_oblongisporum	Cantharellales	4	1	5	0.2	W	Gen	Gen	Gen-W	Gen-W
Sistotrema_resinicystidium	Cantharellales	3	0	3	0	W	A	A	A-W	A-W
Sistotrema_coroniferum	Cantharellales	4	1	5	0.2	W	Gen	Gen	Gen-W	Gen-W
Sistotrema_farinaceum	Cantharellales	1	1	2	0.5	W	Gen	Gen	Gen-W	Gen-W
Sistotrema_brinkmannii	Cantharellales	42	27	69	0.39	W	Gen	Gen	Gen-W	Gen-W
Sistotrema_albopallescens	Cantharellales	0	1	1	1	W	G	G	G-W	G-W
Sistotrema_confluens	Cantharellales	1	3	4	0.75	W	Gen	Gen	Gen-W	Gen-W

## Sheet: decay mode lit
genus	reference	decay_mode
Abortiporus	Tedersoo2014	W
Abundisporus	Tedersoo2014	W
Acanthobasidium	Tedersoo2014	W
Acanthophysium	Tedersoo2014	W
Agaricus	Pozdnyakova1970	W
Agrocybe	BarrasaBlanco14,MeinhardtEsser81	W
Aleurobotrys	Tedersoo2014	W
Aleurodiscus	Tedersoo2014	W
Amauroderma	Tedersoo2014	W
Amphinema	GilbertsonMartin74	W
Amylosporus	Tedersoo2014	W
Amylostereum	Tedersoo2014	W
Anthracophyllum	AcevedoPizzul11	W
Antrodia	Tedersoo2014	B
Antrodiella	Tedersoo2014	W
Armillaria	Tedersoo2014	W
Artomyces	Tedersoo2014	W
Asterodon	Tedersoo2014	W
Asterostroma	Tedersoo2014	W
Athelia	Tedersoo2014	W
Athelopsis	Tedersoo2014	W
Aurantiporus	Tedersoo2014	W
Auricularia	HibbettBauer14	W
Auriculariopsis	Tedersoo2014	W
Auriporia	Tedersoo2014	B
Auriscalpium	Tedersoo2014	W
Baeospora	BergVerhoef98	W
Basidioradulum	Tedersoo2014	W
Bjerkandera	Tedersoo2014	W
Boidinia	Tedersoo2014	W
Boletinellus	Tedersoo2014	B
Bondarcevomyces	Tedersoo2014	B
Bondarzewia	Tedersoo2014	W
Botryobasidium	Tedersoo2014	W
Brevicellicium	Tedersoo2014	W
Byssomerulius	Tedersoo2014	W
Callistosporium	AmmiratiParker07	W
Calvatia	HibbettDonoghue01	W
Candelabrochaete	Tedersoo2014	W
Ceriporia	Tedersoo2014	W
Ceriporiopsis	Tedersoo2014	W
Cerrena	Tedersoo2014	W
Chalciporus	Tedersoo2014	B
Chondrostereum	VartiamakiHantula09	W
Climacocystis	Tedersoo2014	W
Climacodon	Tedersoo2014	W
Conferticium	Tedersoo2014	W
Coniophora	Tedersoo2014	B
Coprinopsis	GilbertsonMartin74	W
Coprinus	Raymond2015	W
Coriolopsis	Tedersoo2014	W
Corticium	Tedersoo2014	W
Creolophus	Tedersoo2014	W
Crepidotus	GilbertsonMartin74	W
Crucibulum	BarrasaBlanco14	W
Crustoderma	Tedersoo2014	B
Cryptoporus	Tedersoo2014	W
Cyathus	BarrasaBlanco14	W
Cyclomyces	Tedersoo2014	W
Cylindrobasidium	Tedersoo2014	W
Cymatoderma	Tedersoo2014	W
Cyphellopsis	GilbertsonMartin74	W
Cytidia	Tedersoo2014	W
Dacryobolus	Tedersoo2014	B
Daedalea	Tedersoo2014	B
Daedaleopsis	Tedersoo2014	W
Datronia	Tedersoo2014	W
Dendrocorticium	Tedersoo2014	W
Dentipellis	Tedersoo2014	W
Dentocorticium	Tedersoo2014	W
Dichomitus	Tedersoo2014	W
Dichostereum	Tedersoo2014	W
Diplomitoporus	Tedersoo2014	W
Donkioporia	Tedersoo2014	W
Earliella	Tedersoo2014	W
Echinodontium	Tedersoo2014	W
Entoloma	GilbertsonBigelow98	W
Entomocorticium	Tedersoo2014	W
Epithele	Tedersoo2014	W
Erythricium	GilbertsonMartin74	W
Exidia	GilbertsonGoldstein79,HibbettBauer14	W
Exidiopsis	GilbertsonMartin74,HibbettBauer14	W
Favolus	Tedersoo2014	W
Fibroporia	Tedersoo2014	B
Fibulomyces	Tedersoo2014	W
Fistulina	Tedersoo2014	B
Flammula	Tedersoo2014	W
Flammulina	Tedersoo2014	W
Flavodon	Tedersoo2014	W
Fomes	Tedersoo2014	W
Fomitella	Tedersoo2014	W
Fomitiporia	Tedersoo2014	W
Fomitopsis	Tedersoo2014	B
Frantisekia	Tedersoo2014	W
Fulvifomes	Tedersoo2014	W
Fuscoporia	Tedersoo2014	W
Galerina	Tedersoo2014	W
Galzinia	Tedersoo2014	W
Ganoderma	Tedersoo2014	W
Gloeocystidiellum	Tedersoo2014	W
Gloeodontia	Tedersoo2014	W
Gloeophyllum	Tedersoo2014	B
Gloeoporus	Tedersoo2014	W
Gloeostereum	MoncalvoVilgalys02	W
Gloiodon	Tedersoo2014	W
Gloiothele	Tedersoo2014	W
Grammothele	Tedersoo2014	W
Griseoporia	HeVlasak14	B
Gymnopilus	Tedersoo2014	W
Gymnopus	Kohler2015	W
Hapalopilus	Tedersoo2014	W
Heliocybe	Tedersoo2014	B
Hemipholiota	Tedersoo2014	W
Henningsomyces	Stalpersothers78	W
Hericium	Tedersoo2014	W
Heterobasidion	Tedersoo2014	W
Heterochaete	HibbettBauer14	W
Heterochaetella	HibbettBauer14	W
Hexagonia	Tedersoo2014	W
Hohenbuehelia	Tedersoo2014	W
Hydnochaete	Tedersoo2014	W
Hydnopolyporus	Tedersoo2014	W
Hygrophoropsis	Tedersoo2014	B
Hymenochaete	Tedersoo2014	W
Hyphoderma	Tedersoo2014	W
Hyphodermella	Tedersoo2014	W
Hyphodontia	Tedersoo2014	W
Hypholoma	Tedersoo2014	W
Hypochniciellum	HibbettBauer14	W
Hypochnicium	Tedersoo2014	W
Hypsizygus	Tedersoo2014	W
Inocutis	Tedersoo2014	W
Inonotus	GilbertsonMartin74	W
Irpex	Tedersoo2014	W
Ischnoderma	Tedersoo2014	W
Junghuhnia	Tedersoo2014	W
Kavinia	Tedersoo2014	W
Kuehneromyces	Tedersoo2014	W
Lachnella	GilbertsonMartin74	W
Laetiporus	Tedersoo2014	B
Lagarobasidium	Tedersoo2014	W
Lamelloporus	Tedersoo2014	W
Laurilia	Tedersoo2014	W
Laxitextum	Tedersoo2014	W
Lentaria	Tedersoo2014	W
Lentinellus	Tedersoo2014	W
Lentinula	Hatakka1994	W
Lentinus	Tedersoo2014	W
Lenzites	Tedersoo2014	W
Lepiota	BinderHibbett06	W
Lepista	BarrasaBlanco14	W
Leptosporomyces	Tedersoo2014	W
Leucogyrophana	Tedersoo2014	B
Limacella	BinderHibbett06	W
Lopharia	Tedersoo2014	W
Lycoperdon	BinderHibbett06,WorrallAnagnost97	W
Macrocystidia	BarrasaBlanco14	W
Marasmius	BinderHibbett06,FarnetRoux99	W
Megacollybia	GilbertsonMartin74	W
Megalocystidium	Tedersoo2014	W
Melanoporia	Tedersoo2014	B
Mensularia	Tedersoo2014	W
Meripilus	Tedersoo2014	W
Meruliopsis	Tedersoo2014	W
Meruliporia	Tedersoo2014	B
Merulius	Tedersoo2014	W
Microporus	Tedersoo2014	W
Mucronella	GilbertsonMartin74	W
Mycena	BinderHibbett06	W
Mycoacia	Tedersoo2014	W
Mycoaciella	Tedersoo2014	W
Mycoleptodonoides	Tedersoo2014	W
Mycorrhaphium	Tedersoo2014	W
Nematoctonus	Tedersoo2014	W
Neolentinus	Tedersoo2014	B
Nigroporus	Tedersoo2014	W
Oligoporus	Tedersoo2014	B
Oliveonia	HibbettBauer14	W
Onnia	Tedersoo2014	W
Osmoporus	Tedersoo2014	B
Osteina	Tedersoo2014	B
Oxyporus	Tedersoo2014	W
Pachykytospora	Tedersoo2014	W
Palifer	Tedersoo2014	W
Panellus	Tedersoo2014	W
Panus	Tedersoo2014	W
Parmastomyces	Tedersoo2014	B
Paxillus	Nilsson1979	B
Peniophora	Tedersoo2014	W
Perenniporia	Tedersoo2014	W
Phaeolus	Tedersoo2014	B
Phanerochaete	Tedersoo2014	W
Phellinidium	Tedersoo2014	W
Phellinus	HibbettDonoghue01	W
Phlebia	Tedersoo2014	W
Phlebiopsis	Tedersoo2014	W
Phlebopus	Tedersoo2014	B
Pholiota	Tedersoo2014	W
Phylloporia	Tedersoo2014	W
Physisporinus	Tedersoo2014	W
Pilatoporus	Tedersoo2014	B
Piloderma	GilbertsonMartin74	W
Piloporia	Tedersoo2014	W
Piptoporus	Tedersoo2014	B
Pleurotus	Tedersoo2014	W
Pluteus	Tedersoo2014	W
Podoscypha	Tedersoo2014	W
Polyporus	Tedersoo2014	W
Poriodontia	Tedersoo2014	W
Porodaedalea	Tedersoo2014	W
Porogramme	Tedersoo2014	W
Porostereum	Tedersoo2014	W
Porotheleum	GilbertsonMartin74	W
Porpomyces	Tedersoo2014	W
Postia	Tedersoo2014	B
Psathyrella	GilbertsonMartin74	W
Pseudohydnum	GilbertsonMartin74	W
Pseudoinonotus	Tedersoo2014	W
Pseudolagarobasidium	Tedersoo2014	W
Pseudomerulius	Tedersoo2014	B
Pseudoxenasma	Tedersoo2014	W
Pulcherricium	Tedersoo2014	W
Punctularia	Tedersoo2014	W
Pycnoporellus	Tedersoo2014	B
Pycnoporus	Tedersoo2014	W
Pyrofomes	Tedersoo2014	W
Pyrrhoderma	Tedersoo2014	W
Radulodon	Tedersoo2014	W
Radulomyces	Tedersoo2014	W
Resinicium	Tedersoo2014	W
Resupinatus	Tedersoo2014	W
Rhodocollybia	Ve_trovsk__2013	W
Rhodotus	Tedersoo2014	W
Rigidoporus	Tedersoo2014	W
Royoporus	Tedersoo2014	W
Ryvardenia	Tedersoo2014	B
Schizophyllum	Tedersoo2014	W
Schizopora	Tedersoo2014	W
Scopuloides	Tedersoo2014	W
Scytinostroma	Tedersoo2014	W
Sebacina	GilbertsonMartin74	W
Serpula	Tedersoo2014	B
Sistotrema	Tedersoo2014	W
Skeletocutis	Tedersoo2014	W
Sparassis	Tedersoo2014	B
Spongipellis	Tedersoo2014	W
Spongiporus	Tedersoo2014	B
Steccherinum	Tedersoo2014	W
Stereum	Tedersoo2014	W
Strobilurus	Tedersoo2014	W
Stropharia	Buta1989	W
Stypella	HibbettBauer14	W
Tapinella	Tedersoo2014	B
Tinctoporellus	Tedersoo2014	W
Tomophagus	Tedersoo2014	W
Trametes	Tedersoo2014	W
Trechispora	Tedersoo2014	W
Tremiscus	HibbettBauer14	W
Trichaptum	Tedersoo2014	W
Tricholomopsis	Tedersoo2014	W
Truncospora	Tedersoo2014	W
Tsugacorticium	Tedersoo2014	W
Tubulicrinis	Tedersoo2014	W
Tyromyces	Tedersoo2014	W
Vararia	Tedersoo2014	W
Veluticeps	Tedersoo2014	B
Volvariella	Tedersoo2014	W
Vuilleminia	Tedersoo2014	W
Wolfiporia	Tedersoo2014	B
Wrightoporia	Tedersoo2014	W
Xeromphalina	Tedersoo2014	W
Xylobolus	Tedersoo2014	W

## Sheet: legend
angio_ass	number of angiosperm host associations
gymno_ass	number of gymnosperm host associations
tot_ass	sum of upper two
freq	gymno_ass / (gymno_ass + angio_ass)
decay_mode	W = White rot; B = Brown rot
ass90_10	coding of host association based on 90% - 10% coding; >90% => gymnosperm specialist; <10% angiosperm specialist; inbetween generalist
assex	coding of host association based on 100% - 0% coding; =100% => gymnosperm exclusive; =0% angiosperm exclusive; inbetween generalist
mult90	combintation of decay_mode and ass90_10
multex	combintation of decay_mode and assex
